# Supplementary material for: Architecting the metabolic reprogramming survival risk framework in LUAD through single-cell landscape analysis: three-stage ensemble learning with genetic algorithm optimization
Source: J Transl Med. 2024 Apr 15;22:353. doi: 10.1186/s12967-024-05138-2 (PMC11017668; doi:10.1186/s12967-024-05138-2)
Supplement: Supplementary file 2 — Supplementary Material 2 [file 12967_2024_5138_MOESM2_ESM.xlsx]

## Sheet: Table S1
Table S1: Details of data sources.
Accession number	Platform	Disease type	Number of patients	Survival information	Treatment information	Use	Source or Database	Data Type	Dataset URL
GSE131907	GPL16791 (scRNA-seq)	LUAD	48	No	No	Discovery	Gene Expression Omnibus	scRNA-seq	https://www.ncbi.nlm.nih.gov/geo/
TCGA-LUAD	Htseq	LUAD	500	Yes	No	training set 1	The Cancer Genome Atlas	Transcriptome	https://portal.gdc.cancer.gov/
GSE72094	GPL15048	LUAD	398	Yes	No	training set 2	Gene Expression Omnibus	Transcriptome	https://www.ncbi.nlm.nih.gov/geo/
GSE68465	GPL96	LUAD	442	Yes	No	Validation	Gene Expression Omnibus	Transcriptome	https://www.ncbi.nlm.nih.gov/geo/
GSE50081	GPL570	LUAD	127	Yes	No	Validation	Gene Expression Omnibus	Transcriptome	https://www.ncbi.nlm.nih.gov/geo/
GSE37745	GPL570	LUAD	106	Yes	No	Validation	Gene Expression Omnibus	Transcriptome	https://www.ncbi.nlm.nih.gov/geo/
GSE31210	GPL570	LUAD	226	Yes	No	Validation	Gene Expression Omnibus	Transcriptome	https://www.ncbi.nlm.nih.gov/geo/
GSE30219	GPL570	LUAD	85	Yes	No	Validation	Gene Expression Omnibus	Transcriptome	https://www.ncbi.nlm.nih.gov/geo/
GSE14814	GPL96	LUAD	71	Yes	No	Validation	Gene Expression Omnibus	Transcriptome	https://www.ncbi.nlm.nih.gov/geo/
GSE3141	GPL570	LUAD	111	Yes	No	Validation	Gene Expression Omnibus	Transcriptome	https://www.ncbi.nlm.nih.gov/geo/
GSE126044	GPL16791	LUAD	16	No	Yes|Immutherapy	Exploration	Gene Expression Omnibus	Transcriptome	https://www.ncbi.nlm.nih.gov/geo/
GSE35640	GPL570	melanoma	65	No	Yes|Immutherapy	Exploration	Gene Expression Omnibus	Transcriptome	https://www.ncbi.nlm.nih.gov/geo/
GSE78220	GPL11154	melanoma	28	No	Yes|Immutherapy	Exploration	Gene Expression Omnibus	Transcriptome	https://www.ncbi.nlm.nih.gov/geo/
GSE207422	GPL24676 (scRNA-seq)	LUAD	15	No	Yes|Immutherapy	Exploration	Gene Expression Omnibus	scRNA-seq	https://www.ncbi.nlm.nih.gov/geo/
GSE145281	GPL20301 (scRNA-seq)	Bladder Carcinoma	10	No	Yes|Immutherapy	Exploration	Gene Expression Omnibus	scRNA-seq	https://www.ncbi.nlm.nih.gov/geo/
GSE189487	GPL21290 (stRNA-seq)	LUAD	1	No	No	Exploration	Gene Expression Omnibus	stRNA-seq	https://www.ncbi.nlm.nih.gov/geo/
TCGA-BRCA	Htseq	BRCA	1075	Yes	No	Exploration	The Cancer Genome Atlas	Transcriptome	https://portal.gdc.cancer.gov/
TCGA-UCEC	Htseq	UCEC	543	Yes	No	Exploration	The Cancer Genome Atlas	Transcriptome	https://portal.gdc.cancer.gov/
TCGA-OV	Htseq	OV	373	Yes	No	Exploration	The Cancer Genome Atlas	Transcriptome	https://portal.gdc.cancer.gov/
TCGA-LUSC	Htseq	LUSC	493	Yes	No	Exploration	The Cancer Genome Atlas	Transcriptome	https://portal.gdc.cancer.gov/
TCGA-HNSC	Htseq	HNSC	499	Yes	No	Exploration	The Cancer Genome Atlas	Transcriptome	https://portal.gdc.cancer.gov/
TCGA-KIRC	Htseq	KIRC	530	Yes	No	Exploration	The Cancer Genome Atlas	Transcriptome	https://portal.gdc.cancer.gov/
TCGA-CESC	Htseq	CESC	291	Yes	No	Exploration	The Cancer Genome Atlas	Transcriptome	https://portal.gdc.cancer.gov/
TCGA-PRAD	Htseq	PRAD	498	Yes	No	Exploration	The Cancer Genome Atlas	Transcriptome	https://portal.gdc.cancer.gov/
TCGA-GBM	Htseq	GBM	154	Yes	No	Exploration	The Cancer Genome Atlas	Transcriptome	https://portal.gdc.cancer.gov/
TCGA-PAAD	Htseq	PAAD	176	Yes	No	Exploration	The Cancer Genome Atlas	Transcriptome	https://portal.gdc.cancer.gov/
TCGA-BLCA	Htseq	BLCA	406	Yes	No	Exploration	The Cancer Genome Atlas	Transcriptome	https://portal.gdc.cancer.gov/
TCGA-SARC	Htseq	SARC	256	Yes	No	Exploration	The Cancer Genome Atlas	Transcriptome	https://portal.gdc.cancer.gov/
TCGA-THCA	Htseq	THCA	501	Yes	No	Exploration	The Cancer Genome Atlas	Transcriptome	https://portal.gdc.cancer.gov/
TCGA-KIRP	Htseq	KIRP	285	Yes	No	Exploration	The Cancer Genome Atlas	Transcriptome	https://portal.gdc.cancer.gov/
TCGA-UVM	Htseq	UVM	80	Yes	No	Exploration	The Cancer Genome Atlas	Transcriptome	https://portal.gdc.cancer.gov/
TCGA-LIHC	Htseq	LIHC	365	Yes	No	Exploration	The Cancer Genome Atlas	Transcriptome	https://portal.gdc.cancer.gov/
TCGA-SKCM	Htseq	SKCM	98	Yes	No	Exploration	The Cancer Genome Atlas	Transcriptome	https://portal.gdc.cancer.gov/
TCGA-ACC	Htseq	ACC	79	Yes	No	Exploration	The Cancer Genome Atlas	Transcriptome	https://portal.gdc.cancer.gov/
TCGA-LGG	Htseq	LGG	506	Yes	No	Exploration	The Cancer Genome Atlas	Transcriptome	https://portal.gdc.cancer.gov/
TCGA-STAD	Htseq	STAD	350	Yes	No	Exploration	The Cancer Genome Atlas	Transcriptome	https://portal.gdc.cancer.gov/
TCGA-PCPG	Htseq	PCPG	178	Yes	No	Exploration	The Cancer Genome Atlas	Transcriptome	https://portal.gdc.cancer.gov/
TCGA-TGCT	Htseq	TGCT	134	Yes	No	Exploration	The Cancer Genome Atlas	Transcriptome	https://portal.gdc.cancer.gov/
TCGA-COAD	Htseq	COAD	446	Yes	No	Exploration	The Cancer Genome Atlas	Transcriptome	https://portal.gdc.cancer.gov/
TCGA-THYM	Htseq	THYM	118	Yes	No	Exploration	The Cancer Genome Atlas	Transcriptome	https://portal.gdc.cancer.gov/
TCGA-LAML	Htseq	LAML	132	Yes	No	Exploration	The Cancer Genome Atlas	Transcriptome	https://portal.gdc.cancer.gov/
TCGA-KICH	Htseq	KICH	64	Yes	No	Exploration	The Cancer Genome Atlas	Transcriptome	https://portal.gdc.cancer.gov/
TCGA-ESCA	Htseq	ESCA	160	Yes	No	Exploration	The Cancer Genome Atlas	Transcriptome	https://portal.gdc.cancer.gov/
TCGA-UCS	Htseq	UCS	54	Yes	No	Exploration	The Cancer Genome Atlas	Transcriptome	https://portal.gdc.cancer.gov/
TCGA-READ	Htseq	READ	167	Yes	No	Exploration	The Cancer Genome Atlas	Transcriptome	https://portal.gdc.cancer.gov/
TCGA-MESO	Htseq	MESO	84	Yes	No	Exploration	The Cancer Genome Atlas	Transcriptome	https://portal.gdc.cancer.gov/
TCGA-DLBC	Htseq	DLBC	47	Yes	No	Exploration	The Cancer Genome Atlas	Transcriptome	https://portal.gdc.cancer.gov/
TCGA-CHOL	Htseq	CHOL	36	Yes	No	Exploration	The Cancer Genome Atlas	Transcriptome	https://portal.gdc.cancer.gov/

## Sheet: Table S2
Table S2: 2699 DEGs between malignant and normal cells
	p_val	avg_log2FC	pct.1	pct.2	p_val_adj	difference	label
ABCA7	0	0.362105	0.362	0.044	0	0.318	ABCA7
ABCC3	0	1.00244	0.644	0.067	0	0.577	ABCC3
ABHD11	0	0.590358	0.487	0.05	0	0.437	ABHD11
ABHD11-AS1	0	0.590109	0.385	0.012	0	0.373	ABHD11-AS1
ABHD12	0	0.271591	0.463	0.139	0	0.324	ABHD12
ABHD17C	0	0.379469	0.336	0.018	0	0.318	ABHD17C
ABHD2	0	0.426777	0.481	0.12	0	0.361	ABHD2
ABI2	0	0.252258	0.394	0.077	0	0.317	ABI2
ABI3	0	-0.593429	0.014	0.165	0	-0.151	ABI3
AC004556.1	0	0.364256	0.257	0.026	0	0.231	AC004556.1
AC009133.12	0	0.520942	0.334	0.025	0	0.309	AC009133.12
ACAP1	0	-1.575	0.049	0.407	0	-0.358	ACAP1
ACBD3	0	0.391278	0.487	0.1	0	0.387	ACBD3
ACP1	0	0.345627	0.715	0.291	0	0.424	ACP1
ACSL5	0	0.331381	0.379	0.083	0	0.296	ACSL5
ACTB	0	-0.738014	0.996	0.987	0	0.009	ACTB
ACTG1	0	0.355159	0.986	0.907	0	0.079	ACTG1
ACTN4	0	0.604242	0.656	0.235	0	0.421	ACTN4
ADAM15	0	0.953807	0.66	0.075	0	0.585	ADAM15
ADAM9	0	0.644206	0.552	0.079	0	0.473	ADAM9
ADGRF1	0	0.732165	0.453	0.011	0	0.442	ADGRF1
ADGRF5	0	0.566108	0.394	0.037	0	0.357	ADGRF5
ADGRG1	0	0.303705	0.422	0.048	0	0.374	ADGRG1
ADI1	0	0.464049	0.651	0.223	0	0.428	ADI1
ADIPOR1	0	0.364876	0.627	0.217	0	0.41	ADIPOR1
ADIRF	0	0.545827	0.42	0.072	0	0.348	ADIRF
ADRM1	0	0.465431	0.703	0.294	0	0.409	ADRM1
AFAP1-AS1	0	0.445804	0.311	0.003	0	0.308	AFAP1-AS1
AFMID	0	0.308137	0.269	0.029	0	0.24	AFMID
AGAP3	0	0.291574	0.331	0.053	0	0.278	AGAP3
AGPAT2	0	0.843561	0.753	0.208	0	0.545	AGPAT2
AGPAT3	0	0.25932	0.352	0.063	0	0.289	AGPAT3
AGR2	0	2.77986	0.874	0.071	0	0.803	AGR2
AGR3	0	1.65077	0.775	0.062	0	0.713	AGR3
AGRN	0	0.914273	0.624	0.046	0	0.578	AGRN
AHCY	0	0.382875	0.479	0.116	0	0.363	AHCY
AHCYL1	0	0.576329	0.614	0.143	0	0.471	AHCYL1
AHCYL2	0	0.468329	0.343	0.026	0	0.317	AHCYL2
AHDC1	0	0.261909	0.283	0.023	0	0.26	AHDC1
AHNAK2	0	0.400127	0.291	0.008	0	0.283	AHNAK2
AHR	0	0.732932	0.595	0.138	0	0.457	AHR
AIDA	0	0.345891	0.554	0.146	0	0.408	AIDA
AIF1	0	-1.9621	0.114	0.295	0	-0.181	AIF1
AK1	0	0.571492	0.578	0.092	0	0.486	AK1
AK2	0	0.422795	0.588	0.176	0	0.412	AK2
AKAP1	0	0.276968	0.357	0.052	0	0.305	AKAP1
AKR1C2	0	0.284429	0.096	0.018	0	0.078	AKR1C2
AKT1	0	0.280921	0.382	0.08	0	0.302	AKT1
AKT1S1	0	0.322832	0.392	0.065	0	0.327	AKT1S1
ALCAM	0	0.447039	0.478	0.117	0	0.361	ALCAM
ALDH2	0	-0.33983	0.537	0.232	0	0.305	ALDH2
ALDH3B1	0	0.275341	0.308	0.07	0	0.238	ALDH3B1
ALDOA	0	1.31453	0.978	0.717	0	0.261	ALDOA
ALOX5AP	0	-2.13955	0.125	0.462	0	-0.337	ALOX5AP
AMOTL2	0	0.30522	0.279	0.02	0	0.259	AMOTL2
ANAPC11	0	0.943755	0.862	0.401	0	0.461	ANAPC11
ANGPTL4	0	0.598566	0.267	0.012	0	0.255	ANGPTL4
ANKRD36C	0	0.504512	0.319	0.066	0	0.253	ANKRD36C
ANKRD37	0	0.335021	0.364	0.081	0	0.283	ANKRD37
ANKRD44	0	-0.777628	0.062	0.229	0	-0.167	ANKRD44
ANKRD65	0	0.565712	0.421	0.019	0	0.402	ANKRD65
ANXA11	0	0.482584	0.815	0.411	0	0.404	ANXA11
ANXA2	0	1.61331	0.986	0.479	0	0.507	ANXA2
ANXA3	0	0.436047	0.341	0.027	0	0.314	ANXA3
ANXA4	0	0.832859	0.72	0.191	0	0.529	ANXA4
ANXA6	0	-0.91564	0.11	0.277	0	-0.167	ANXA6
AP1M2	0	0.435002	0.39	0.02	0	0.37	AP1M2
AP1S1	0	0.66678	0.639	0.134	0	0.505	AP1S1
AP1S2	0	-0.836965	0.099	0.26	0	-0.161	AP1S2
AP2B1	0	0.326073	0.51	0.14	0	0.37	AP2B1
AP3D1	0	0.532696	0.594	0.135	0	0.459	AP3D1
AP3S1	0	1.26312	0.809	0.297	0	0.512	AP3S1
APBB1IP	0	-0.682346	0.035	0.217	0	-0.182	APBB1IP
APCDD1	0	0.639535	0.274	0.008	0	0.266	APCDD1
APH1A	0	0.296188	0.71	0.32	0	0.39	APH1A
APLP2	0	1.19478	0.882	0.303	0	0.579	APLP2
APOA1BP	0	0.58995	0.673	0.187	0	0.486	APOA1BP
APOPT1	0	0.263364	0.514	0.158	0	0.356	APOPT1
APP	0	0.786267	0.72	0.148	0	0.572	APP
APRT	0	0.302241	0.868	0.587	0	0.281	APRT
APTR	0	0.308773	0.301	0.022	0	0.279	APTR
AQP1	0	0.744165	0.336	0.038	0	0.298	AQP1
AQP3	0	1.10128	0.6	0.204	0	0.396	AQP3
AQP5	0	1.45526	0.187	0.02	0	0.167	AQP5
ARCN1	0	0.283687	0.439	0.1	0	0.339	ARCN1
AREG	0	0.804989	0.517	0.175	0	0.342	AREG
ARF1	0	0.342578	0.873	0.525	0	0.348	ARF1
ARF3	0	0.281375	0.561	0.201	0	0.36	ARF3
ARF4	0	0.62449	0.77	0.287	0	0.483	ARF4
ARFGEF3	0	0.284716	0.282	0.023	0	0.259	ARFGEF3
ARFIP2	0	0.329198	0.438	0.085	0	0.353	ARFIP2
ARHGAP12	0	0.268752	0.315	0.039	0	0.276	ARHGAP12
ARHGAP15	0	-0.907873	0.009	0.249	0	-0.24	ARHGAP15
ARHGAP27	0	0.285254	0.36	0.071	0	0.289	ARHGAP27
ARHGAP29	0	0.350255	0.362	0.024	0	0.338	ARHGAP29
ARHGAP30	0	-0.764811	0.065	0.25	0	-0.185	ARHGAP30
ARHGAP32	0	0.301655	0.297	0.02	0	0.277	ARHGAP32
ARHGAP5	0	0.260497	0.377	0.079	0	0.298	ARHGAP5
ARHGAP9	0	-0.672612	0.016	0.181	0	-0.165	ARHGAP9
ARHGDIB	0	-2.01085	0.581	0.834	0	-0.253	ARHGDIB
ARHGEF12	0	0.467847	0.462	0.052	0	0.41	ARHGEF12
ARHGEF35	0	0.439005	0.385	0.025	0	0.36	ARHGEF35
ARID5A	0	-0.831249	0.107	0.27	0	-0.163	ARID5A
ARL16	0	0.254988	0.471	0.117	0	0.354	ARL16
ARL3	0	0.28414	0.424	0.103	0	0.321	ARL3
ARL6IP4	0	0.294587	0.875	0.582	0	0.293	ARL6IP4
ARMC10	0	0.472892	0.573	0.131	0	0.442	ARMC10
ARNTL2	0	0.267953	0.226	0.011	0	0.215	ARNTL2
ARPC1A	0	1.54152	0.874	0.189	0	0.685	ARPC1A
ARPC1B	0	0.829256	0.951	0.67	0	0.281	ARPC1B
ARPC2	0	-0.8893	0.863	0.802	0	0.061	ARPC2
ARPC3	0	-0.591601	0.896	0.774	0	0.122	ARPC3
ARPC5L	0	0.339976	0.733	0.291	0	0.442	ARPC5L
ARRDC1	0	0.290751	0.49	0.13	0	0.36	ARRDC1
ARSD	0	0.36938	0.401	0.058	0	0.343	ARSD
ASAP1	0	0.283957	0.421	0.128	0	0.293	ASAP1
ASL	0	0.280173	0.387	0.084	0	0.303	ASL
ASPH	0	1.54109	0.758	0.104	0	0.654	ASPH
ASPHD1	0	0.544184	0.354	0.009	0	0.345	ASPHD1
ASS1	0	2.20277	0.713	0.021	0	0.692	ASS1
ATAD3C	0	0.427439	0.317	0.02	0	0.297	ATAD3C
ATF3	0	1.46365	0.741	0.162	0	0.579	ATF3
ATF4	0	0.473885	0.816	0.429	0	0.387	ATF4
ATG101	0	0.423463	0.574	0.15	0	0.424	ATG101
ATG12	0	0.285324	0.593	0.236	0	0.357	ATG12
ATL3	0	0.291932	0.444	0.103	0	0.341	ATL3
ATN1	0	0.309915	0.375	0.058	0	0.317	ATN1
ATP11A	0	0.651432	0.553	0.081	0	0.472	ATP11A
ATP1A1	0	0.414643	0.715	0.304	0	0.411	ATP1A1
ATP1B1	0	1.98599	0.881	0.162	0	0.719	ATP1B1
ATP2A2	0	0.628104	0.613	0.125	0	0.488	ATP2A2
ATP5H	0	0.416456	0.832	0.468	0	0.364	ATP5H
ATP5J	0	0.442645	0.868	0.514	0	0.354	ATP5J
ATP5J2	0	0.371895	0.845	0.501	0	0.344	ATP5J2
ATP6V0B	0	0.336227	0.83	0.413	0	0.417	ATP6V0B
ATRAID	0	0.390728	0.788	0.369	0	0.419	ATRAID
AUP1	0	0.410795	0.712	0.283	0	0.429	AUP1
AURKAIP1	0	0.817157	0.868	0.403	0	0.465	AURKAIP1
AVL9	0	0.398713	0.438	0.057	0	0.381	AVL9
AZGP1	0	0.876714	0.339	0.01	0	0.329	AZGP1
AZIN1	0	0.376065	0.555	0.159	0	0.396	AZIN1
B2M	0	-1.86053	0.998	0.998	0	0	B2M
B3GNT3	0	0.358354	0.296	0.005	0	0.291	B3GNT3
B3GNT7	0	0.825017	0.482	0.064	0	0.418	B3GNT7
B4GALT1	0	0.663883	0.627	0.182	0	0.445	B4GALT1
B4GALT2	0	0.352312	0.329	0.014	0	0.315	B4GALT2
B4GALT5	0	0.511383	0.472	0.078	0	0.394	B4GALT5
BACE2	0	0.52113	0.403	0.042	0	0.361	BACE2
BAD	0	0.800794	0.72	0.169	0	0.551	BAD
BAG1	0	0.366769	0.667	0.268	0	0.399	BAG1
BAG3	0	0.674448	0.544	0.072	0	0.472	BAG3
BAIAP2	0	0.475697	0.473	0.068	0	0.405	BAIAP2
BAIAP2L1	0	0.619828	0.5	0.018	0	0.482	BAIAP2L1
BCAM	0	0.706358	0.501	0.049	0	0.452	BCAM
BCAP31	0	0.314061	0.763	0.367	0	0.396	BCAP31
BCAR1	0	0.255839	0.278	0.03	0	0.248	BCAR1
BCAT1	0	0.532251	0.333	0.067	0	0.266	BCAT1
BCL2A1	0	-1.08839	0.09	0.255	0	-0.165	BCL2A1
BCL2L1	0	0.630285	0.592	0.109	0	0.483	BCL2L1
BCL7C	0	0.714027	0.664	0.151	0	0.513	BCL7C
BCL9L	0	0.360324	0.413	0.048	0	0.365	BCL9L
BCR	0	0.258007	0.307	0.032	0	0.275	BCR
BIK	0	0.356401	0.307	0.026	0	0.281	BIK
BIN2	0	-1.03793	0.017	0.283	0	-0.266	BIN2
BIRC3	0	0.520275	0.689	0.346	0	0.343	BIRC3
BLVRA	0	0.323539	0.546	0.195	0	0.351	BLVRA
BLVRB	0	0.521968	0.707	0.237	0	0.47	BLVRB
BNIP3	0	0.858062	0.677	0.129	0	0.548	BNIP3
BOD1	0	0.279889	0.419	0.083	0	0.336	BOD1
BOK	0	0.43673	0.373	0.02	0	0.353	BOK
BOLA3	0	0.529696	0.613	0.173	0	0.44	BOLA3
BOP1	0	0.277735	0.332	0.059	0	0.273	BOP1
BPIFA1	0	0.387899	0.093	0.003	0	0.09	BPIFA1
BRI3	0	1.46778	0.901	0.302	0	0.599	BRI3
BSG	0	0.467948	0.819	0.406	0	0.413	BSG
BSPRY	0	0.396576	0.344	0.014	0	0.33	BSPRY
BST2	0	0.342912	0.735	0.406	0	0.329	BST2
BTBD2	0	0.286967	0.33	0.037	0	0.293	BTBD2
BTG1	0	-2.94917	0.708	0.913	0	-0.205	BTG1
BTG2	0	-1.32963	0.284	0.452	0	-0.168	BTG2
BTG3	0	0.603605	0.682	0.173	0	0.509	BTG3
BUD31	0	0.416231	0.773	0.34	0	0.433	BUD31
BZW2	0	0.350213	0.457	0.104	0	0.353	BZW2
C11orf1	0	0.381	0.495	0.105	0	0.39	C11orf1
C11orf31	0	0.315058	0.821	0.489	0	0.332	C11orf31
C12orf45	0	0.250338	0.423	0.105	0	0.318	C12orf45
C12orf49	0	0.368207	0.463	0.1	0	0.363	C12orf49
C15orf48	0	2.73815	0.781	0.159	0	0.622	C15orf48
C16orf13	0	1.13649	0.856	0.273	0	0.583	C16orf13
C16orf89	0	0.250144	0.277	0.047	0	0.23	C16orf89
C17orf89	0	0.767666	0.775	0.286	0	0.489	C17orf89
C19orf24	0	0.489241	0.752	0.31	0	0.442	C19orf24
C19orf33	0	1.75478	0.772	0.057	0	0.715	C19orf33
C19orf48	0	0.374188	0.402	0.087	0	0.315	C19orf48
C19orf70	0	0.444247	0.768	0.342	0	0.426	C19orf70
C1GALT1	0	0.358779	0.471	0.1	0	0.371	C1GALT1
C1orf106	0	0.403458	0.344	0.011	0	0.333	C1orf106
C1orf116	0	0.610847	0.416	0.025	0	0.391	C1orf116
C1orf122	0	0.856254	0.734	0.194	0	0.54	C1orf122
C1orf162	0	-1.43073	0.046	0.327	0	-0.281	C1orf162
C1orf35	0	0.296468	0.485	0.128	0	0.357	C1orf35
C1orf43	0	0.603996	0.795	0.325	0	0.47	C1orf43
C1orf53	0	0.281628	0.277	0.022	0	0.255	C1orf53
C20orf24	0	0.63446	0.772	0.306	0	0.466	C20orf24
C3	0	1.24818	0.629	0.071	0	0.558	C3
C3orf14	0	0.419846	0.422	0.076	0	0.346	C3orf14
C4BPA	0	0.346042	0.26	0.035	0	0.225	C4BPA
C4BPB	0	0.410835	0.255	0.006	0	0.249	C4BPB
C4orf48	0	0.869832	0.793	0.275	0	0.518	C4orf48
C5orf38	0	0.322846	0.232	0.026	0	0.206	C5orf38
C6orf132	0	0.549206	0.428	0.019	0	0.409	C6orf132
C6orf48	0	0.33759	0.863	0.558	0	0.305	C6orf48
C7orf50	0	0.580175	0.757	0.295	0	0.462	C7orf50
C8orf33	0	0.275085	0.416	0.093	0	0.323	C8orf33
C8orf4	0	2.4574	0.781	0.062	0	0.719	C8orf4
C8orf59	0	0.260993	0.718	0.345	0	0.373	C8orf59
C8orf82	0	0.327835	0.392	0.064	0	0.328	C8orf82
C9orf16	0	0.407625	0.861	0.524	0	0.337	C9orf16
C9orf3	0	0.77774	0.554	0.034	0	0.52	C9orf3
CADM1	0	0.319843	0.324	0.039	0	0.285	CADM1
CADPS2	0	0.305	0.246	0.017	0	0.229	CADPS2
CALD1	0	0.284244	0.395	0.042	0	0.353	CALD1
CALM1	0	-0.862789	0.846	0.772	0	0.074	CALM1
CALM2	0	0.534361	0.963	0.743	0	0.22	CALM2
CALR	0	0.325432	0.879	0.539	0	0.34	CALR
CALU	0	0.783913	0.674	0.138	0	0.536	CALU
CAMK2D	0	0.309866	0.426	0.089	0	0.337	CAMK2D
CAMK2N1	0	0.367772	0.221	0.017	0	0.204	CAMK2N1
CAMTA1	0	0.545182	0.74	0.266	0	0.474	CAMTA1
CANT1	0	0.380021	0.44	0.063	0	0.377	CANT1
CANX	0	0.836465	0.81	0.303	0	0.507	CANX
CAPN1	0	0.724418	0.674	0.192	0	0.482	CAPN1
CAPN12	0	0.337369	0.272	0.031	0	0.241	CAPN12
CAPN13	0	0.517932	0.138	0.003	0	0.135	CAPN13
CAPN2	0	1.04623	0.85	0.247	0	0.603	CAPN2
CAPN8	0	0.53408	0.399	0.02	0	0.379	CAPN8
CAPNS1	0	0.353174	0.65	0.247	0	0.403	CAPNS1
CAPRIN1	0	0.295064	0.504	0.144	0	0.36	CAPRIN1
CAPS	0	0.311069	0.417	0.04	0	0.377	CAPS
CARHSP1	0	0.512285	0.614	0.201	0	0.413	CARHSP1
CASC4	0	0.386718	0.531	0.121	0	0.41	CASC4
CAST	0	0.580417	0.821	0.352	0	0.469	CAST
CAV2	0	0.673223	0.489	0.041	0	0.448	CAV2
CBR1	0	0.614888	0.592	0.158	0	0.434	CBR1
CBX1	0	0.299209	0.447	0.108	0	0.339	CBX1
CBX3	0	0.557908	0.793	0.352	0	0.441	CBX3
CBX4	0	0.329413	0.399	0.06	0	0.339	CBX4
CCDC34	0	0.274357	0.314	0.042	0	0.272	CCDC34
CCDC47	0	0.341103	0.513	0.133	0	0.38	CCDC47
CCDC57	0	0.327463	0.523	0.144	0	0.379	CCDC57
CCDC6	0	0.563765	0.516	0.079	0	0.437	CCDC6
CCDC64B	0	0.565921	0.427	0.018	0	0.409	CCDC64B
CCDC71L	0	0.33352	0.359	0.051	0	0.308	CCDC71L
CCDC80	0	-0.324067	0.151	0.035	0	0.116	CCDC80
CCL20	0	0.895461	0.395	0.096	0	0.299	CCL20
CCL5	0	-3.65287	0.1	0.367	0	-0.267	CCL5
CCND1	0	2.50142	0.844	0.07	0	0.774	CCND1
CCNG2	0	0.287141	0.361	0.071	0	0.29	CCNG2
CCNJL	0	0.482714	0.4	0.01	0	0.39	CCNJL
CCNL2	0	0.273319	0.475	0.113	0	0.362	CCNL2
CCNO	0	0.371632	0.206	0.006	0	0.2	CCNO
CCNY	0	0.281379	0.407	0.094	0	0.313	CCNY
CCR7	0	-1.0269	0.009	0.193	0	-0.184	CCR7
CCT2	0	0.50311	0.523	0.234	0	0.289	CCT2
CCT5	0	0.366548	0.601	0.225	0	0.376	CCT5
CCT6A	0	0.484961	0.675	0.244	0	0.431	CCT6A
CCZ1	0	0.298456	0.505	0.14	0	0.365	CCZ1
CD151	0	1.32571	0.864	0.228	0	0.636	CD151
CD2	0	-1.92102	0.032	0.372	0	-0.34	CD2
CD24	0	1.54052	0.675	0.091	0	0.584	CD24
CD247	0	-1.23572	0.019	0.235	0	-0.216	CD247
CD27	0	-1.05575	0.017	0.221	0	-0.204	CD27
CD2AP	0	0.458753	0.499	0.082	0	0.417	CD2AP
CD37	0	-2.65554	0.054	0.689	0	-0.635	CD37
CD3D	0	-2.28893	0.065	0.428	0	-0.363	CD3D
CD3E	0	-1.89768	0.03	0.386	0	-0.356	CD3E
CD3G	0	-1.18396	0.011	0.246	0	-0.235	CD3G
CD4	0	-0.519503	0.016	0.177	0	-0.161	CD4
CD44	0	-1.34824	0.37	0.609	0	-0.239	CD44
CD46	0	0.576895	0.685	0.196	0	0.489	CD46
CD47	0	0.889604	0.84	0.38	0	0.46	CD47
CD48	0	-2.23865	0.035	0.578	0	-0.543	CD48
CD52	0	-3.65088	0.157	0.791	0	-0.634	CD52
CD53	0	-1.83979	0.046	0.551	0	-0.505	CD53
CD55	0	0.475581	0.683	0.301	0	0.382	CD55
CD59	0	1.04687	0.755	0.282	0	0.473	CD59
CD6	0	-0.751522	0.013	0.165	0	-0.152	CD6
CD63	0	1.04471	0.965	0.549	0	0.416	CD63
CD69	0	-2.42641	0.057	0.432	0	-0.375	CD69
CD7	0	-1.72367	0.103	0.333	0	-0.23	CD7
CD79B	0	-1.08591	0.011	0.172	0	-0.161	CD79B
CD83	0	-1.32565	0.133	0.3	0	-0.167	CD83
CD84	0	-0.53983	0.012	0.152	0	-0.14	CD84
CD9	0	1.04987	0.862	0.259	0	0.603	CD9
CDA	0	0.256866	0.13	0.025	0	0.105	CDA
CDC34	0	0.494211	0.471	0.057	0	0.414	CDC34
CDC42BPA	0	0.395359	0.348	0.028	0	0.32	CDC42BPA
CDC42EP1	0	0.722217	0.531	0.049	0	0.482	CDC42EP1
CDC42EP4	0	0.436619	0.413	0.036	0	0.377	CDC42EP4
CDC42EP5	0	0.506206	0.366	0.011	0	0.355	CDC42EP5
CDCP1	0	0.431917	0.396	0.053	0	0.343	CDCP1
CDH1	0	1.22333	0.718	0.036	0	0.682	CDH1
CDH3	0	0.285284	0.264	0.006	0	0.258	CDH3
CDK16	0	0.358488	0.414	0.06	0	0.354	CDK16
CDK2AP2	0	0.524627	0.656	0.249	0	0.407	CDK2AP2
CDK4	0	0.689443	0.59	0.15	0	0.44	CDK4
CDKN2A	0	0.965894	0.28	0.054	0	0.226	CDKN2A
CDS1	0	0.41789	0.388	0.026	0	0.362	CDS1
CEACAM5	0	1.11949	0.27	0.01	0	0.26	CEACAM5
CEACAM6	0	2.86574	0.859	0.047	0	0.812	CEACAM6
CEBPB	0	0.304734	0.779	0.341	0	0.438	CEBPB
CEBPD	0	1.29574	0.796	0.177	0	0.619	CEBPD
CELF1	0	0.25709	0.606	0.229	0	0.377	CELF1
CENPB	0	0.256913	0.322	0.051	0	0.271	CENPB
CERS2	0	0.357422	0.546	0.14	0	0.406	CERS2
CERS6	0	0.30042	0.374	0.075	0	0.299	CERS6
CETN2	0	0.440564	0.51	0.129	0	0.381	CETN2
CFL1	0	-0.457493	0.948	0.914	0	0.034	CFL1
CFLAR	0	0.419843	0.737	0.325	0	0.412	CFLAR
CGN	0	0.370554	0.312	0.014	0	0.298	CGN
CH25H	0	0.45984	0.233	0.016	0	0.217	CH25H
CHCHD1	0	0.290348	0.572	0.205	0	0.367	CHCHD1
CHCHD2	0	0.724722	0.959	0.781	0	0.178	CHCHD2
CHCHD5	0	0.278357	0.595	0.215	0	0.38	CHCHD5
CHI3L1	0	1.52947	0.21	0.032	0	0.178	CHI3L1
CHID1	0	0.297451	0.497	0.152	0	0.345	CHID1
CHKA	0	0.267008	0.302	0.041	0	0.261	CHKA
CHL1	0	0.304638	0.234	0.006	0	0.228	CHL1
CHMP2A	0	0.559766	0.823	0.375	0	0.448	CHMP2A
CHMP2B	0	0.273958	0.599	0.218	0	0.381	CHMP2B
CHMP3	0	0.348742	0.663	0.24	0	0.423	CHMP3
CHMP4B	0	0.808183	0.745	0.241	0	0.504	CHMP4B
CHMP4C	0	0.42063	0.376	0.02	0	0.356	CHMP4C
CHP1	0	0.821414	0.693	0.186	0	0.507	CHP1
CHPF	0	0.475671	0.414	0.048	0	0.366	CHPF
CHST15	0	0.284036	0.308	0.029	0	0.279	CHST15
CIB1	0	0.564691	0.885	0.539	0	0.346	CIB1
CIRBP	0	-0.792654	0.838	0.777	0	0.061	CIRBP
CISD1	0	0.408516	0.528	0.126	0	0.402	CISD1
CISD2	0	0.423744	0.63	0.21	0	0.42	CISD2
CISD3	0	0.441233	0.634	0.204	0	0.43	CISD3
CKAP4	0	0.432399	0.45	0.065	0	0.385	CKAP4
CKB	0	0.724697	0.507	0.062	0	0.445	CKB
CKS1B	0	0.500689	0.556	0.157	0	0.399	CKS1B
CKS2	0	0.340918	0.533	0.175	0	0.358	CKS2
CLCF1	0	0.297484	0.261	0.02	0	0.241	CLCF1
CLDN1	0	0.427011	0.327	0.018	0	0.309	CLDN1
CLDN10	0	0.796567	0.282	0.011	0	0.271	CLDN10
CLDN12	0	0.280101	0.284	0.018	0	0.266	CLDN12
CLDN3	0	1.89381	0.767	0.044	0	0.723	CLDN3
CLDN4	0	2.79955	0.936	0.067	0	0.869	CLDN4
CLDN7	0	1.1301	0.725	0.096	0	0.629	CLDN7
CLEC2D	0	-1.15353	0.097	0.282	0	-0.185	CLEC2D
CLIC6	0	1.03081	0.479	0.011	0	0.468	CLIC6
CLINT1	0	0.419776	0.539	0.138	0	0.401	CLINT1
CLPTM1L	0	0.865674	0.63	0.099	0	0.531	CLPTM1L
CLSTN1	0	0.545982	0.561	0.09	0	0.471	CLSTN1
CLTA	0	0.604967	0.859	0.398	0	0.461	CLTA
CLTB	0	0.634848	0.722	0.291	0	0.431	CLTB
CLTC	0	0.617984	0.65	0.172	0	0.478	CLTC
CMBL	0	0.371318	0.311	0.021	0	0.29	CMBL
CMC1	0	-0.556449	0.551	0.252	0	0.299	CMC1
CMTM8	0	0.704387	0.596	0.061	0	0.535	CMTM8
CNIH4	0	1.23912	0.814	0.205	0	0.609	CNIH4
CNKSR1	0	0.256375	0.26	0.013	0	0.247	CNKSR1
CNN3	0	0.591869	0.517	0.062	0	0.455	CNN3
CNOT2	0	0.293613	0.416	0.173	0	0.243	CNOT2
CNPY2	0	0.703099	0.774	0.278	0	0.496	CNPY2
COA3	0	0.392532	0.597	0.216	0	0.381	COA3
COA4	0	0.571848	0.678	0.203	0	0.475	COA4
COBL	0	0.320705	0.273	0.01	0	0.263	COBL
COL1A1	0	0.816572	0.487	0.038	0	0.449	COL1A1
COMTD1	0	0.684913	0.542	0.09	0	0.452	COMTD1
COPRS	0	0.428061	0.49	0.1	0	0.39	COPRS
COPZ1	0	0.26027	0.638	0.265	0	0.373	COPZ1
CORO1A	0	-2.37503	0.265	0.663	0	-0.398	CORO1A
CORO2A	0	0.402023	0.384	0.058	0	0.326	CORO2A
COTL1	0	-1.5125	0.456	0.572	0	-0.116	COTL1
COX17	0	0.27422	0.745	0.359	0	0.386	COX17
COX20	0	0.368416	0.615	0.204	0	0.411	COX20
COX5A	0	0.45885	0.856	0.457	0	0.399	COX5A
COX5B	0	0.459402	0.932	0.636	0	0.296	COX5B
COX6A1	0	0.313679	0.905	0.635	0	0.27	COX6A1
COX6C	0	0.573979	0.946	0.686	0	0.26	COX6C
COX8A	0	0.340255	0.916	0.609	0	0.307	COX8A
CP	0	1.41788	0.537	0.019	0	0.518	CP
CPD	0	0.891093	0.58	0.071	0	0.509	CPD
CPE	0	0.301238	0.288	0.049	0	0.239	CPE
CRABP2	0	2.42161	0.739	0.025	0	0.714	CRABP2
CRACR2B	0	0.883018	0.572	0.042	0	0.53	CRACR2B
CRB3	0	0.801989	0.591	0.035	0	0.556	CRB3
CREB3L1	0	0.292443	0.215	0.02	0	0.195	CREB3L1
CREB3L2	0	0.339658	0.468	0.113	0	0.355	CREB3L2
CRIP2	0	1.48422	0.787	0.084	0	0.703	CRIP2
CRLS1	0	0.302239	0.464	0.116	0	0.348	CRLS1
CRNDE	0	1.04522	0.654	0.049	0	0.605	CRNDE
CSF1	0	0.337423	0.339	0.054	0	0.285	CSF1
CSNK1A1	0	0.422636	0.759	0.341	0	0.418	CSNK1A1
CSNK1E	0	0.299552	0.419	0.086	0	0.333	CSNK1E
CST3	0	-0.723453	0.824	0.419	0	0.405	CST3
CST6	0	1.36626	0.518	0.035	0	0.483	CST6
CST7	0	-1.988	0.073	0.301	0	-0.228	CST7
CSTB	0	1.90469	0.989	0.559	0	0.43	CSTB
CTA-293F17.1	0	0.320511	0.253	0.014	0	0.239	CTA-293F17.1
CTBP1	0	0.275126	0.493	0.133	0	0.36	CTBP1
CTBP2	0	0.550197	0.551	0.09	0	0.461	CTBP2
CTD-2015H6.3	0	0.379302	0.352	0.02	0	0.332	CTD-2015H6.3
CTDSP2	0	0.55029	0.579	0.141	0	0.438	CTDSP2
CTNNA1	0	0.976436	0.741	0.164	0	0.577	CTNNA1
CTNNB1	0	0.806109	0.728	0.239	0	0.489	CTNNB1
CTNNBIP1	0	0.580401	0.581	0.115	0	0.466	CTNNBIP1
CTNND1	0	0.591637	0.565	0.092	0	0.473	CTNND1
CTSB	0	-0.496549	0.774	0.363	0	0.411	CTSB
CTSD	0	0.404456	0.948	0.495	0	0.453	CTSD
CTSE	0	1.77383	0.498	0.016	0	0.482	CTSE
CTSW	0	-1.33429	0.028	0.202	0	-0.174	CTSW
CTTN	0	1.38294	0.773	0.047	0	0.726	CTTN
CUEDC1	0	0.469228	0.395	0.026	0	0.369	CUEDC1
CUX1	0	0.405901	0.504	0.106	0	0.398	CUX1
CXADR	0	0.711639	0.547	0.035	0	0.512	CXADR
CXCL1	0	1.22557	0.469	0.043	0	0.426	CXCL1
CXCL14	0	3.46392	0.473	0.016	0	0.457	CXCL14
CXCL17	0	1.5905	0.791	0.058	0	0.733	CXCL17
CXCL2	0	1.40258	0.756	0.193	0	0.563	CXCL2
CXCL8	0	-0.420293	0.569	0.216	0	0.353	CXCL8
CXCR4	0	-3.37179	0.11	0.623	0	-0.513	CXCR4
CXXC5	0	0.581834	0.587	0.121	0	0.466	CXXC5
CYB561	0	0.744231	0.587	0.047	0	0.54	CYB561
CYB5A	0	1.4013	0.891	0.253	0	0.638	CYB5A
CYB5R1	0	0.29744	0.439	0.122	0	0.317	CYB5R1
CYBA	0	-1.52946	0.807	0.853	0	-0.046	CYBA
CYBB	0	-0.705625	0.022	0.183	0	-0.161	CYBB
CYC1	0	0.522456	0.688	0.277	0	0.411	CYC1
CYHR1	0	0.370294	0.458	0.09	0	0.368	CYHR1
CYP1B1	0	0.657121	0.327	0.05	0	0.277	CYP1B1
CYR61	0	0.729652	0.508	0.063	0	0.445	CYR61
CYSTM1	0	0.662183	0.712	0.222	0	0.49	CYSTM1
CYTIP	0	-1.58897	0.029	0.42	0	-0.391	CYTIP
DAG1	0	0.328742	0.361	0.033	0	0.328	DAG1
DAP	0	0.683267	0.634	0.136	0	0.498	DAP
DBNDD1	0	0.274241	0.257	0.008	0	0.249	DBNDD1
DCAF12	0	0.296349	0.367	0.07	0	0.297	DCAF12
DCBLD2	0	0.886793	0.527	0.024	0	0.503	DCBLD2
DCTPP1	0	0.342782	0.508	0.146	0	0.362	DCTPP1
DCUN1D5	0	0.269372	0.454	0.115	0	0.339	DCUN1D5
DDAH1	0	0.445804	0.391	0.026	0	0.365	DDAH1
DDB1	0	0.250984	0.508	0.147	0	0.361	DDB1
DDR1	0	0.579074	0.495	0.03	0	0.465	DDR1
DDX42	0	0.314816	0.448	0.092	0	0.356	DDX42
DDX5	0	-1.04853	0.865	0.872	0	-0.007	DDX5
DESI2	0	0.272139	0.427	0.101	0	0.326	DESI2
DGCR2	0	0.262926	0.331	0.051	0	0.28	DGCR2
DHCR24	0	0.853643	0.608	0.075	0	0.533	DHCR24
DHRS3	0	0.277198	0.43	0.131	0	0.299	DHRS3
DMKN	0	0.436096	0.34	0.049	0	0.291	DMKN
DNAJC10	0	0.311332	0.419	0.092	0	0.327	DNAJC10
DNAJC12	0	0.477944	0.337	0.007	0	0.33	DNAJC12
DNAJC21	0	0.416691	0.543	0.121	0	0.422	DNAJC21
DNAJC3	0	0.354486	0.56	0.189	0	0.371	DNAJC3
DNAJC5	0	0.507453	0.479	0.082	0	0.397	DNAJC5
DNALI1	0	0.255853	0.243	0.019	0	0.224	DNALI1
DNPH1	0	0.346406	0.635	0.237	0	0.398	DNPH1
DNTTIP1	0	0.496154	0.463	0.102	0	0.361	DNTTIP1
DOCK8	0	-0.71807	0.047	0.243	0	-0.196	DOCK8
DOK2	0	-1.04087	0.023	0.292	0	-0.269	DOK2
DPCD	0	0.333994	0.348	0.051	0	0.297	DPCD
DPM2	0	0.536433	0.606	0.147	0	0.459	DPM2
DPP4	0	0.342522	0.351	0.05	0	0.301	DPP4
DPY19L1	0	0.460459	0.416	0.026	0	0.39	DPY19L1
DPY30	0	0.363394	0.658	0.283	0	0.375	DPY30
DPYSL2	0	0.271486	0.479	0.168	0	0.311	DPYSL2
DPYSL3	0	0.48308	0.367	0.018	0	0.349	DPYSL3
DSG2	0	0.970854	0.589	0.021	0	0.568	DSG2
DSP	0	0.690156	0.468	0.018	0	0.45	DSP
DST	0	0.275549	0.362	0.091	0	0.271	DST
DSTN	0	1.21479	0.933	0.373	0	0.56	DSTN
DTX2	0	0.394631	0.396	0.046	0	0.35	DTX2
DTYMK	0	0.359051	0.445	0.096	0	0.349	DTYMK
DUS1L	0	0.398799	0.46	0.09	0	0.37	DUS1L
DUSP2	0	-1.85956	0.129	0.377	0	-0.248	DUSP2
DUSP23	0	1.07214	0.752	0.212	0	0.54	DUSP23
DUSP4	0	-0.462204	0.294	0.125	0	0.169	DUSP4
DUSP5	0	0.341647	0.361	0.091	0	0.27	DUSP5
DUSP6	0	0.489132	0.468	0.139	0	0.329	DUSP6
DVL1	0	0.458849	0.386	0.022	0	0.364	DVL1
DYNC1LI2	0	0.418292	0.529	0.114	0	0.415	DYNC1LI2
DYNLL1	0	0.661198	0.941	0.544	0	0.397	DYNLL1
DYNLL2	0	0.47442	0.539	0.096	0	0.443	DYNLL2
DYNLRB1	0	0.298489	0.799	0.441	0	0.358	DYNLRB1
DYNLT1	0	0.654064	0.779	0.288	0	0.491	DYNLT1
EBNA1BP2	0	0.461697	0.551	0.134	0	0.417	EBNA1BP2
EBPL	0	0.595242	0.658	0.166	0	0.492	EBPL
ECE1	0	0.463208	0.455	0.046	0	0.409	ECE1
ECHS1	0	0.259292	0.606	0.248	0	0.358	ECHS1
ECI1	0	0.458364	0.465	0.078	0	0.387	ECI1
EDN1	0	0.30647	0.238	0.017	0	0.221	EDN1
EEF1A1	0	-0.876299	1	0.998	0	0.002	EEF1A1
EEF1D	0	0.438773	0.986	0.942	0	0.044	EEF1D
EFNA1	0	1.05688	0.65	0.042	0	0.608	EFNA1
EFNA4	0	0.277885	0.321	0.033	0	0.288	EFNA4
EFNA5	0	0.742964	0.497	0.015	0	0.482	EFNA5
EGFL7	0	0.51435	0.448	0.041	0	0.407	EGFL7
EGFR	0	0.564218	0.445	0.024	0	0.421	EGFR
EGLN3	0	0.383992	0.237	0.017	0	0.22	EGLN3
EGR1	0	0.406298	0.616	0.222	0	0.394	EGR1
EHBP1L1	0	0.251168	0.395	0.101	0	0.294	EHBP1L1
EHD2	0	0.295158	0.306	0.025	0	0.281	EHD2
EHF	0	0.903114	0.547	0.019	0	0.528	EHF
EI24	0	0.895362	0.728	0.155	0	0.573	EI24
EIF2AK1	0	0.515798	0.611	0.148	0	0.463	EIF2AK1
EIF2AK4	0	0.339228	0.44	0.097	0	0.343	EIF2AK4
EIF2S2	0	0.54709	0.81	0.364	0	0.446	EIF2S2
EIF3B	0	0.601042	0.595	0.117	0	0.478	EIF3B
EIF3K	0	-0.398064	0.809	0.733	0	0.076	EIF3K
EIF4EBP1	0	0.340318	0.558	0.202	0	0.356	EIF4EBP1
EIF4G1	0	0.394055	0.531	0.14	0	0.391	EIF4G1
EIF4G2	0	0.658719	0.892	0.49	0	0.402	EIF4G2
EIF6	0	0.559742	0.733	0.277	0	0.456	EIF6
ELF3	0	2.55131	0.919	0.073	0	0.846	ELF3
ELK3	0	0.388939	0.418	0.066	0	0.352	ELK3
ELMO3	0	0.32435	0.293	0.013	0	0.28	ELMO3
EMC4	0	0.25538	0.619	0.266	0	0.353	EMC4
EMP1	0	0.981296	0.599	0.086	0	0.513	EMP1
EMP2	0	0.735537	0.685	0.08	0	0.605	EMP2
EMP3	0	-1.76413	0.382	0.625	0	-0.243	EMP3
ENAH	0	0.868517	0.605	0.036	0	0.569	ENAH
ENDOD1	0	0.349093	0.367	0.036	0	0.331	ENDOD1
ENO1	0	0.919756	0.945	0.614	0	0.331	ENO1
ENSA	0	0.364615	0.808	0.423	0	0.385	ENSA
ENY2	0	0.428878	0.835	0.414	0	0.421	ENY2
EPCAM	0	2.1606	0.894	0.064	0	0.83	EPCAM
EPDR1	0	0.405833	0.328	0.026	0	0.302	EPDR1
EPHA2	0	0.558427	0.423	0.024	0	0.399	EPHA2
EPHB4	0	0.427689	0.373	0.013	0	0.36	EPHB4
EPHX1	0	0.478759	0.46	0.101	0	0.359	EPHX1
EPN1	0	0.403698	0.56	0.142	0	0.418	EPN1
EPN3	0	0.251147	0.2	0.003	0	0.197	EPN3
EPS8	0	0.821559	0.595	0.051	0	0.544	EPS8
EPS8L1	0	0.442829	0.347	0.018	0	0.329	EPS8L1
EPS8L2	0	0.603534	0.557	0.053	0	0.504	EPS8L2
ERBB2	0	0.716645	0.549	0.032	0	0.517	ERBB2
ERBB3	0	0.892174	0.601	0.034	0	0.567	ERBB3
EREG	0	0.641851	0.379	0.074	0	0.305	EREG
ERGIC1	0	0.788953	0.687	0.141	0	0.546	ERGIC1
ERGIC3	0	0.58354	0.812	0.376	0	0.436	ERGIC3
ERLEC1	0	0.351866	0.588	0.19	0	0.398	ERLEC1
ERO1A	0	0.688554	0.557	0.12	0	0.437	ERO1A
ERRFI1	0	1.28914	0.68	0.068	0	0.612	ERRFI1
ESPN	0	0.498001	0.356	0.008	0	0.348	ESPN
ESRP1	0	0.500693	0.425	0.015	0	0.41	ESRP1
ESRRA	0	0.334534	0.401	0.066	0	0.335	ESRRA
ESYT2	0	0.663786	0.594	0.089	0	0.505	ESYT2
ETFB	0	0.457589	0.74	0.31	0	0.43	ETFB
ETV1	0	0.252987	0.184	0.023	0	0.161	ETV1
EVA1A	0	0.298288	0.279	0.018	0	0.261	EVA1A
EVA1B	0	0.385136	0.396	0.052	0	0.344	EVA1B
EVA1C	0	0.401635	0.346	0.03	0	0.316	EVA1C
EVI2A	0	-0.973405	0.021	0.288	0	-0.267	EVI2A
EVI2B	0	-1.47324	0.039	0.443	0	-0.404	EVI2B
EVL	0	-1.8001	0.157	0.547	0	-0.39	EVL
EVPL	0	0.294339	0.279	0.013	0	0.266	EVPL
EXOSC4	0	0.413886	0.459	0.093	0	0.366	EXOSC4
EXPH5	0	0.422983	0.349	0.019	0	0.33	EXPH5
EZR	0	0.32267	0.809	0.407	0	0.402	EZR
F11R	0	0.675922	0.587	0.083	0	0.504	F11R
F12	0	0.270392	0.23	0.01	0	0.22	F12
F3	0	0.782669	0.451	0.033	0	0.418	F3
FA2H	0	0.269824	0.222	0.005	0	0.217	FA2H
FAAP20	0	0.41365	0.695	0.272	0	0.423	FAAP20
FABP5	0	-1.42873	0.138	0.293	0	-0.155	FABP5
FADS1	0	0.278657	0.258	0.053	0	0.205	FADS1
FAM102A	0	0.376012	0.487	0.098	0	0.389	FAM102A
FAM114A1	0	0.458408	0.427	0.038	0	0.389	FAM114A1
FAM120A	0	0.632033	0.654	0.182	0	0.472	FAM120A
FAM120AOS	0	0.387468	0.49	0.106	0	0.384	FAM120AOS
FAM126A	0	0.300393	0.332	0.063	0	0.269	FAM126A
FAM127B	0	0.397782	0.45	0.076	0	0.374	FAM127B
FAM129B	0	0.810927	0.603	0.063	0	0.54	FAM129B
FAM136A	0	0.350096	0.526	0.132	0	0.394	FAM136A
FAM13A	0	0.404035	0.367	0.045	0	0.322	FAM13A
FAM173A	0	0.523639	0.659	0.206	0	0.453	FAM173A
FAM174B	0	0.286679	0.283	0.018	0	0.265	FAM174B
FAM195A	0	0.703899	0.631	0.142	0	0.489	FAM195A
FAM207A	0	0.294577	0.472	0.118	0	0.354	FAM207A
FAM20A	0	0.422014	0.368	0.044	0	0.324	FAM20A
FAM213A	0	0.649319	0.576	0.101	0	0.475	FAM213A
FAM234A	0	0.300838	0.371	0.057	0	0.314	FAM234A
FAM3B	0	0.427063	0.308	0.026	0	0.282	FAM3B
FAM3C	0	1.10225	0.734	0.162	0	0.572	FAM3C
FAM83A	0	1.51639	0.647	0.005	0	0.642	FAM83A
FAM83H	0	0.496057	0.394	0.014	0	0.38	FAM83H
FAM83H-AS1	0	0.302052	0.252	0.005	0	0.247	FAM83H-AS1
FAM84B	0	0.721386	0.514	0.031	0	0.483	FAM84B
FAM89B	0	0.495057	0.581	0.143	0	0.438	FAM89B
FAM96B	0	0.567935	0.804	0.375	0	0.429	FAM96B
FARP1	0	0.405466	0.403	0.046	0	0.357	FARP1
FASN	0	0.4459	0.41	0.042	0	0.368	FASN
FASTK	0	0.374934	0.531	0.137	0	0.394	FASTK
FAU	0	-0.490361	0.992	0.987	0	0.005	FAU
FBLIM1	0	0.322989	0.318	0.018	0	0.3	FBLIM1
FBP1	0	-0.474391	0.575	0.214	0	0.361	FBP1
FBXO2	0	1.17552	0.48	0.026	0	0.454	FBXO2
FBXO32	0	0.546043	0.389	0.052	0	0.337	FBXO32
FBXW5	0	0.537778	0.664	0.207	0	0.457	FBXW5
FCER1G	0	-2.39016	0.187	0.338	0	-0.151	FCER1G
FCGR3A	0	-1.38234	0.054	0.233	0	-0.179	FCGR3A
FDPS	0	0.329253	0.582	0.218	0	0.364	FDPS
FERMT1	0	0.409945	0.322	0.007	0	0.315	FERMT1
FERMT3	0	-0.665385	0.028	0.224	0	-0.196	FERMT3
FEZ2	0	0.382423	0.563	0.157	0	0.406	FEZ2
FGFBP1	0	0.587127	0.311	0.005	0	0.306	FGFBP1
FGFR2	0	0.294919	0.205	0.014	0	0.191	FGFR2
FGG	0	0.631061	0.073	0.007	0	0.066	FGG
FHL2	0	0.892491	0.538	0.015	0	0.523	FHL2
FIS1	0	0.452532	0.829	0.415	0	0.414	FIS1
FKBP2	0	0.776488	0.831	0.341	0	0.49	FKBP2
FKBP4	0	0.424041	0.464	0.111	0	0.353	FKBP4
FKBP9	0	0.464039	0.42	0.033	0	0.387	FKBP9
FLNB	0	0.614546	0.522	0.047	0	0.475	FLNB
FLNC	0	0.327625	0.172	0.003	0	0.169	FLNC
FLOT1	0	0.331728	0.611	0.234	0	0.377	FLOT1
FNBP1L	0	0.36361	0.334	0.021	0	0.313	FNBP1L
FNDC3B	0	0.393562	0.519	0.141	0	0.378	FNDC3B
FNIP2	0	0.372536	0.472	0.115	0	0.357	FNIP2
FOLR1	0	0.466928	0.384	0.056	0	0.328	FOLR1
FOXA1	0	0.312181	0.274	0.011	0	0.263	FOXA1
FOXA2	0	0.307775	0.282	0.018	0	0.264	FOXA2
FOXJ1	0	0.358562	0.245	0.012	0	0.233	FOXJ1
FRGCA	0	0.341187	0.234	0.002	0	0.232	FRGCA
FSCN1	0	0.479085	0.388	0.033	0	0.355	FSCN1
FTH1	0	0.320574	1	0.991	0	0.009	FTH1
FTL	0	-1.15212	0.999	0.989	0	0.01	FTL
FUT3	0	0.299521	0.253	0.005	0	0.248	FUT3
FXYD3	0	1.75939	0.824	0.068	0	0.756	FXYD3
FXYD5	0	-1.10349	0.699	0.71	0	-0.011	FXYD5
FYB	0	-1.61218	0.055	0.435	0	-0.38	FYB
FYN	0	-1.00252	0.08	0.24	0	-0.16	FYN
G0S2	0	-0.371406	0.416	0.117	0	0.299	G0S2
G6PD	0	0.37665	0.454	0.125	0	0.329	G6PD
GADD45A	0	0.54413	0.483	0.112	0	0.371	GADD45A
GADD45GIP1	0	0.538643	0.817	0.393	0	0.424	GADD45GIP1
GALE	0	0.491715	0.468	0.059	0	0.409	GALE
GALNT1	0	0.372622	0.477	0.112	0	0.365	GALNT1
GALNT10	0	0.315035	0.387	0.064	0	0.323	GALNT10
GALNT12	0	0.279106	0.283	0.036	0	0.247	GALNT12
GALNT14	0	0.270951	0.243	0.003	0	0.24	GALNT14
GALNT2	0	0.268892	0.418	0.084	0	0.334	GALNT2
GALNT3	0	0.347609	0.351	0.033	0	0.318	GALNT3
GALNT5	0	0.30641	0.248	0.009	0	0.239	GALNT5
GALNT6	0	0.299489	0.279	0.053	0	0.226	GALNT6
GAMT	0	0.380901	0.402	0.059	0	0.343	GAMT
GANAB	0	0.325784	0.48	0.118	0	0.362	GANAB
GAPDH	0	1.20546	0.994	0.904	0	0.09	GAPDH
GARS	0	0.384423	0.467	0.112	0	0.355	GARS
GAS6	0	0.257838	0.305	0.08	0	0.225	GAS6
GATAD1	0	0.250303	0.387	0.086	0	0.301	GATAD1
GBAS	0	0.269286	0.465	0.148	0	0.317	GBAS
GCLC	0	0.53737	0.368	0.038	0	0.33	GCLC
GCSH	0	0.346954	0.466	0.11	0	0.356	GCSH
GDE1	0	0.598571	0.619	0.142	0	0.477	GDE1
GDF15	0	2.06577	0.694	0.048	0	0.646	GDF15
GEM	0	0.316305	0.285	0.045	0	0.24	GEM
GFPT1	0	0.58895	0.524	0.06	0	0.464	GFPT1
GGCT	0	0.798204	0.65	0.151	0	0.499	GGCT
GIMAP1	0	-0.664038	0.008	0.167	0	-0.159	GIMAP1
GIMAP4	0	-1.18733	0.016	0.296	0	-0.28	GIMAP4
GIMAP7	0	-1.3405	0.009	0.274	0	-0.265	GIMAP7
GIPC1	0	1.06284	0.697	0.091	0	0.606	GIPC1
GLIPR1	0	-0.933964	0.064	0.292	0	-0.228	GLIPR1
GLIPR2	0	-0.929286	0.051	0.261	0	-0.21	GLIPR2
GLIS2	0	0.293008	0.263	0.01	0	0.253	GLIS2
GLRX3	0	0.473773	0.614	0.194	0	0.42	GLRX3
GLRX5	0	0.288861	0.484	0.128	0	0.356	GLRX5
GLS	0	0.652354	0.539	0.142	0	0.397	GLS
GLTSCR2	0	-1.23025	0.832	0.839	0	-0.007	GLTSCR2
GLUL	0	-0.411376	0.668	0.32	0	0.348	GLUL
GMFG	0	-2.21976	0.068	0.65	0	-0.582	GMFG
GNA11	0	0.339381	0.336	0.031	0	0.305	GNA11
GNAQ	0	0.286498	0.507	0.168	0	0.339	GNAQ
GNAS	0	0.929279	0.912	0.473	0	0.439	GNAS
GNB2	0	0.855623	0.872	0.372	0	0.5	GNB2
GNG12	0	0.363698	0.358	0.042	0	0.316	GNG12
GNG2	0	-0.774413	0.014	0.171	0	-0.157	GNG2
GOLGA2	0	0.275501	0.408	0.087	0	0.321	GOLGA2
GOLGA4	0	0.387902	0.639	0.215	0	0.424	GOLGA4
GOLGA7B	0	0.301909	0.22	0.009	0	0.211	GOLGA7B
GOLM1	0	1.15016	0.709	0.049	0	0.66	GOLM1
GOLPH3	0	0.330093	0.518	0.138	0	0.38	GOLPH3
GOLPH3L	0	0.277076	0.321	0.041	0	0.28	GOLPH3L
GOLT1A	0	0.265639	0.246	0.013	0	0.233	GOLT1A
GORASP2	0	0.262102	0.501	0.138	0	0.363	GORASP2
GPAA1	0	0.29063	0.528	0.177	0	0.351	GPAA1
GPC1	0	0.406128	0.317	0.014	0	0.303	GPC1
GPC4	0	0.380537	0.297	0.017	0	0.28	GPC4
GPCPD1	0	0.251588	0.515	0.178	0	0.337	GPCPD1
GPR160	0	0.368172	0.365	0.053	0	0.312	GPR160
GPR183	0	-1.6186	0.095	0.329	0	-0.234	GPR183
GPR65	0	-0.783786	0.012	0.204	0	-0.192	GPR65
GPR87	0	0.332061	0.242	0.002	0	0.24	GPR87
GPRC5A	0	1.81894	0.832	0.059	0	0.773	GPRC5A
GPRC5C	0	0.631832	0.47	0.03	0	0.44	GPRC5C
GPSM3	0	-1.81506	0.129	0.59	0	-0.461	GPSM3
GPX1	0	0.393075	0.952	0.524	0	0.428	GPX1
GPX3	0	0.670504	0.454	0.084	0	0.37	GPX3
GPX4	0	0.983003	0.961	0.629	0	0.332	GPX4
GRAMD1A	0	0.310154	0.565	0.154	0	0.411	GRAMD1A
GRHL1	0	0.269082	0.234	0.012	0	0.222	GRHL1
GRHPR	0	0.269208	0.56	0.197	0	0.363	GRHPR
GSE1	0	0.318141	0.383	0.056	0	0.327	GSE1
GSPT1	0	0.286054	0.6	0.203	0	0.397	GSPT1
GSTA4	0	0.293193	0.267	0.03	0	0.237	GSTA4
GSTO2	0	0.316735	0.299	0.021	0	0.278	GSTO2
GSTP1	0	1.74783	0.982	0.57	0	0.412	GSTP1
GTF2I	0	0.95449	0.784	0.209	0	0.575	GTF2I
GUK1	0	0.987536	0.956	0.619	0	0.337	GUK1
GULP1	0	0.288356	0.255	0.017	0	0.238	GULP1
GYPC	0	-1.50617	0.045	0.448	0	-0.403	GYPC
GZMA	0	-2.0886	0.051	0.252	0	-0.201	GZMA
GZMM	0	-1.1538	0.021	0.227	0	-0.206	GZMM
H1F0	0	0.943266	0.614	0.075	0	0.539	H1F0
H1FX	0	0.295669	0.587	0.205	0	0.382	H1FX
H2AFV	0	0.425219	0.738	0.406	0	0.332	H2AFV
H2AFY	0	0.271544	0.754	0.354	0	0.4	H2AFY
HACD3	0	0.264251	0.42	0.102	0	0.318	HACD3
HCFC1R1	0	0.252972	0.509	0.188	0	0.321	HCFC1R1
HCLS1	0	-1.05996	0.081	0.361	0	-0.28	HCLS1
HCST	0	-2.34689	0.1	0.593	0	-0.493	HCST
HDAC7	0	0.345041	0.458	0.086	0	0.372	HDAC7
HDGF	0	0.857682	0.689	0.139	0	0.55	HDGF
HDHD3	0	0.363843	0.412	0.063	0	0.349	HDHD3
HDLBP	0	0.858373	0.752	0.179	0	0.573	HDLBP
HEBP2	0	1.41177	0.814	0.174	0	0.64	HEBP2
HES1	0	0.887581	0.55	0.104	0	0.446	HES1
HES4	0	1.05083	0.641	0.051	0	0.59	HES4
HGS	0	0.273505	0.445	0.094	0	0.351	HGS
HILPDA	0	0.358554	0.289	0.031	0	0.258	HILPDA
HINT1	0	0.774333	0.978	0.81	0	0.168	HINT1
HINT2	0	0.561337	0.689	0.221	0	0.468	HINT2
HIST1H2BD	0	0.281014	0.246	0.029	0	0.217	HIST1H2BD
HLA-A	0	-1.0869	0.964	0.964	0	0	HLA-A
HLA-B	0	-1.39351	0.958	0.969	0	-0.011	HLA-B
HLA-C	0	-1.51586	0.933	0.961	0	-0.028	HLA-C
HLA-DPA1	0	-2.33172	0.584	0.61	0	-0.026	HLA-DPA1
HLA-DPB1	0	-2.68441	0.567	0.664	0	-0.097	HLA-DPB1
HLA-DQA1	0	-2.17924	0.249	0.415	0	-0.166	HLA-DQA1
HLA-DRA	0	-2.62957	0.782	0.68	0	0.102	HLA-DRA
HLA-DRB1	0	-2.20775	0.595	0.618	0	-0.023	HLA-DRB1
HLA-E	0	-1.83885	0.788	0.898	0	-0.11	HLA-E
HM13	0	0.349013	0.625	0.22	0	0.405	HM13
HMG20B	0	0.283025	0.508	0.145	0	0.363	HMG20B
HMGA1	0	0.784369	0.742	0.291	0	0.451	HMGA1
HMGB3	0	0.874466	0.453	0.055	0	0.398	HMGB3
HMGN1	0	0.485706	0.926	0.645	0	0.281	HMGN1
HMGN3	0	0.338526	0.703	0.386	0	0.317	HMGN3
HN1	0	0.903873	0.755	0.35	0	0.405	HN1
HN1L	0	0.426072	0.432	0.05	0	0.382	HN1L
HNRNPA1	0	-0.523056	0.947	0.913	0	0.034	HNRNPA1
HNRNPAB	0	0.383076	0.59	0.192	0	0.398	HNRNPAB
HNRNPD	0	0.270903	0.681	0.292	0	0.389	HNRNPD
HOMER3	0	0.462758	0.394	0.034	0	0.36	HOMER3
HOOK2	0	0.723794	0.616	0.08	0	0.536	HOOK2
HOPX	0	0.84365	0.789	0.223	0	0.566	HOPX
HOXD1	0	0.267388	0.219	0.016	0	0.203	HOXD1
HP	0	4.6551	0.185	0.038	0	0.147	HP
HPGD	0	1.20802	0.306	0.102	0	0.204	HPGD
HRAS	0	0.512722	0.486	0.062	0	0.424	HRAS
HS3ST1	0	0.262675	0.246	0.029	0	0.217	HS3ST1
HSBP1	0	0.773046	0.836	0.324	0	0.512	HSBP1
HSBP1L1	0	1.04715	0.675	0.089	0	0.586	HSBP1L1
HSD17B12	0	0.307328	0.518	0.153	0	0.365	HSD17B12
HSF1	0	0.394988	0.558	0.161	0	0.397	HSF1
HSPA5	0	0.329156	0.75	0.378	0	0.372	HSPA5
HSPB1	0	2.49441	0.984	0.435	0	0.549	HSPB1
HSPD1	0	0.537401	0.786	0.342	0	0.444	HSPD1
HSPE1	0	0.589537	0.916	0.55	0	0.366	HSPE1
HSPG2	0	0.305519	0.321	0.032	0	0.289	HSPG2
HSPH1	0	0.979172	0.659	0.21	0	0.449	HSPH1
HTATIP2	0	0.28982	0.558	0.182	0	0.376	HTATIP2
HYAL2	0	0.489666	0.487	0.058	0	0.429	HYAL2
HYI	0	0.326747	0.416	0.08	0	0.336	HYI
HYOU1	0	0.271602	0.331	0.053	0	0.278	HYOU1
ICA1	0	0.33719	0.436	0.056	0	0.38	ICA1
ICAM1	0	1.22043	0.778	0.155	0	0.623	ICAM1
ICAM4	0	0.306397	0.236	0.034	0	0.202	ICAM4
ICMT	0	0.397076	0.444	0.064	0	0.38	ICMT
ID1	0	0.44201	0.513	0.094	0	0.419	ID1
ID2	0	-1.86008	0.288	0.483	0	-0.195	ID2
IDH1	0	0.319376	0.457	0.122	0	0.335	IDH1
IER3	0	0.515712	0.723	0.208	0	0.515	IER3
IER5	0	0.448918	0.608	0.201	0	0.407	IER5
IFI27	0	1.9067	0.652	0.189	0	0.463	IFI27
IFITM3	0	1.12221	0.89	0.33	0	0.56	IFITM3
IFNGR2	0	0.602393	0.691	0.21	0	0.481	IFNGR2
IFRD2	0	0.519531	0.513	0.09	0	0.423	IFRD2
IFT20	0	0.345407	0.563	0.168	0	0.395	IFT20
IFT22	0	0.509849	0.487	0.058	0	0.429	IFT22
IFT57	0	1.10149	0.71	0.156	0	0.554	IFT57
IGFBP2	0	0.324535	0.219	0.068	0	0.151	IGFBP2
IGFBP3	0	1.7507	0.523	0.025	0	0.498	IGFBP3
IGFBP4	0	0.531302	0.586	0.085	0	0.501	IGFBP4
IGKC	0	-4.19748	0.372	0.553	0	-0.181	IGKC
IKZF1	0	-0.754793	0.02	0.222	0	-0.202	IKZF1
IL10RA	0	-0.727382	0.017	0.214	0	-0.197	IL10RA
IL13RA1	0	0.585464	0.549	0.116	0	0.433	IL13RA1
IL16	0	-0.77323	0.012	0.205	0	-0.193	IL16
IL1R1	0	0.548299	0.424	0.035	0	0.389	IL1R1
IL20RB	0	0.58248	0.327	0.004	0	0.323	IL20RB
IL2RG	0	-1.53427	0.035	0.422	0	-0.387	IL2RG
IL6ST	0	0.380042	0.534	0.134	0	0.4	IL6ST
IL7R	0	-1.6612	0.017	0.314	0	-0.297	IL7R
IMPA2	0	0.46771	0.402	0.043	0	0.359	IMPA2
IMPAD1	0	0.290065	0.39	0.082	0	0.308	IMPAD1
IMPDH2	0	0.302135	0.567	0.192	0	0.375	IMPDH2
INHBB	0	0.302927	0.231	0.005	0	0.226	INHBB
INPP5D	0	-0.702369	0.03	0.187	0	-0.157	INPP5D
INTS1	0	0.281414	0.33	0.046	0	0.284	INTS1
IPO7	0	0.388356	0.514	0.115	0	0.399	IPO7
IRAK1	0	0.591598	0.574	0.102	0	0.472	IRAK1
IRF2BPL	0	0.263656	0.39	0.079	0	0.311	IRF2BPL
IRF8	0	-0.684556	0.016	0.178	0	-0.162	IRF8
IRX2	0	0.375466	0.228	0.027	0	0.201	IRX2
IRX3	0	0.401083	0.354	0.031	0	0.323	IRX3
ISOC2	0	0.520905	0.605	0.156	0	0.449	ISOC2
ITGA1	0	0.258765	0.215	0.036	0	0.179	ITGA1
ITGA2	0	0.594293	0.397	0.014	0	0.383	ITGA2
ITGA3	0	1.16243	0.652	0.04	0	0.612	ITGA3
ITGAV	0	0.470655	0.44	0.063	0	0.377	ITGAV
ITGB2	0	-1.36366	0.361	0.482	0	-0.121	ITGB2
ITGB4	0	0.683006	0.486	0.014	0	0.472	ITGB4
ITGB5	0	0.311958	0.332	0.049	0	0.283	ITGB5
ITGB6	0	0.621649	0.436	0.029	0	0.407	ITGB6
ITGB8	0	0.788669	0.412	0.027	0	0.385	ITGB8
ITM2A	0	-1.12558	0.021	0.222	0	-0.201	ITM2A
ITPKC	0	0.252789	0.233	0.02	0	0.213	ITPKC
ITPR3	0	0.399141	0.406	0.033	0	0.373	ITPR3
ITPRIPL2	0	0.293145	0.336	0.052	0	0.284	ITPRIPL2
JAML	0	-0.705558	0.015	0.195	0	-0.18	JAML
JMJD8	0	0.275128	0.34	0.054	0	0.286	JMJD8
JOSD2	0	0.344541	0.579	0.189	0	0.39	JOSD2
JTB	0	0.609637	0.884	0.535	0	0.349	JTB
JUNB	0	-1.81558	0.835	0.82	0	0.015	JUNB
JUND	0	0.422632	0.825	0.458	0	0.367	JUND
JUP	0	0.838079	0.594	0.043	0	0.551	JUP
KCMF1	0	0.383108	0.475	0.096	0	0.379	KCMF1
KCNK1	0	0.698967	0.517	0.015	0	0.502	KCNK1
KCNMB4	0	0.274864	0.186	0.008	0	0.178	KCNMB4
KCNN4	0	0.422248	0.413	0.05	0	0.363	KCNN4
KCNQ1OT1	0	0.259244	0.391	0.104	0	0.287	KCNQ1OT1
KCNQ3	0	0.387631	0.297	0.008	0	0.289	KCNQ3
KCNS3	0	0.491767	0.39	0.015	0	0.375	KCNS3
KDELR1	0	0.447261	0.662	0.237	0	0.425	KDELR1
KDELR2	0	1.16913	0.863	0.3	0	0.563	KDELR2
KDELR3	0	0.274616	0.247	0.023	0	0.224	KDELR3
KDM2A	0	0.260767	0.522	0.15	0	0.372	KDM2A
KDM5B	0	0.263954	0.341	0.045	0	0.296	KDM5B
KDR	0	0.376972	0.215	0.006	0	0.209	KDR
KIAA0101	0	0.258106	0.193	0.039	0	0.154	KIAA0101
KIAA1522	0	0.826034	0.583	0.03	0	0.553	KIAA1522
KIF22	0	0.364535	0.446	0.102	0	0.344	KIF22
KIF5B	0	0.407787	0.749	0.337	0	0.412	KIF5B
KIF9	0	0.374836	0.364	0.04	0	0.324	KIF9
KIFC2	0	0.260627	0.243	0.019	0	0.224	KIFC2
KIFC3	0	0.276012	0.312	0.046	0	0.266	KIFC3
KITLG	0	0.345336	0.298	0.017	0	0.281	KITLG
KLF4	0	0.484364	0.592	0.208	0	0.384	KLF4
KLF5	0	0.885434	0.623	0.045	0	0.578	KLF5
KLRB1	0	-2.12003	0.025	0.209	0	-0.184	KLRB1
KNOP1	0	0.29971	0.39	0.077	0	0.313	KNOP1
KPNB1	0	0.306318	0.686	0.278	0	0.408	KPNB1
KRAS	0	0.296254	0.57	0.182	0	0.388	KRAS
KRCC1	0	0.25738	0.515	0.155	0	0.36	KRCC1
KRT10	0	1.02832	0.901	0.436	0	0.465	KRT10
KRT13	0	0.265645	0.063	0.002	0	0.061	KRT13
KRT15	0	0.841561	0.437	0.011	0	0.426	KRT15
KRT16	0	0.434842	0.152	0.002	0	0.15	KRT16
KRT17	0	1.04219	0.232	0.01	0	0.222	KRT17
KRT18	0	2.98026	0.958	0.106	0	0.852	KRT18
KRT19	0	3.52557	0.975	0.095	0	0.88	KRT19
KRT6A	0	0.478651	0.08	0.002	0	0.078	KRT6A
KRT7	0	3.3056	0.956	0.069	0	0.887	KRT7
KRT8	0	2.75952	0.954	0.089	0	0.865	KRT8
KRT80	0	0.294206	0.241	0.004	0	0.237	KRT80
KRTCAP3	0	1.17889	0.682	0.031	0	0.651	KRTCAP3
KXD1	0	0.344819	0.614	0.208	0	0.406	KXD1
LACTB2	0	0.493868	0.459	0.081	0	0.378	LACTB2
LAD1	0	0.632117	0.44	0.021	0	0.419	LAD1
LAGE3	0	0.43661	0.597	0.207	0	0.39	LAGE3
LAIR1	0	-0.522088	0.02	0.171	0	-0.151	LAIR1
LAMA5	0	0.488705	0.396	0.021	0	0.375	LAMA5
LAMB3	0	0.964037	0.58	0.026	0	0.554	LAMB3
LAMC2	0	0.351546	0.259	0.01	0	0.249	LAMC2
LAMTOR2	0	0.634552	0.788	0.327	0	0.461	LAMTOR2
LAPTM4B	0	1.01874	0.641	0.047	0	0.594	LAPTM4B
LAPTM5	0	-2.82861	0.129	0.754	0	-0.625	LAPTM5
LARP1	0	0.506016	0.595	0.149	0	0.446	LARP1
LAT	0	-1.04799	0.043	0.245	0	-0.202	LAT
LCK	0	-1.41392	0.03	0.323	0	-0.293	LCK
LCN2	0	1.8068	0.515	0.025	0	0.49	LCN2
LCP1	0	-1.35828	0.091	0.417	0	-0.326	LCP1
LCP2	0	-0.645511	0.022	0.201	0	-0.179	LCP2
LDHA	0	1.14295	0.947	0.594	0	0.353	LDHA
LDLR	0	0.287431	0.393	0.077	0	0.316	LDLR
LEMD1	0	0.478333	0.322	0.006	0	0.316	LEMD1
LENG8	0	0.255607	0.413	0.102	0	0.311	LENG8
LGALS3	0	0.261077	0.879	0.394	0	0.485	LGALS3
LGALS3BP	0	1.05634	0.75	0.207	0	0.543	LGALS3BP
LGR4	0	0.306253	0.291	0.012	0	0.279	LGR4
LIF	0	0.274387	0.213	0.012	0	0.201	LIF
LIMCH1	0	0.430725	0.443	0.042	0	0.401	LIMCH1
LIMD2	0	-1.53595	0.252	0.493	0	-0.241	LIMD2
LINC00116	0	0.316854	0.515	0.176	0	0.339	LINC00116
LINC00467	0	0.293489	0.351	0.054	0	0.297	LINC00467
LINC00511	0	0.291056	0.27	0.007	0	0.263	LINC00511
LINC00657	0	0.509423	0.66	0.19	0	0.47	LINC00657
LINC00922	0	0.847986	0.136	0.003	0	0.133	LINC00922
LINC01133	0	0.379239	0.219	0.005	0	0.214	LINC01133
LIPH	0	0.33287	0.288	0.019	0	0.269	LIPH
LLGL2	0	0.605024	0.539	0.052	0	0.487	LLGL2
LLNLR-245B6.1	0	0.304857	0.374	0.059	0	0.315	LLNLR-245B6.1
LMAN1	0	0.427381	0.604	0.192	0	0.412	LMAN1
LMAN2	0	0.335513	0.738	0.37	0	0.368	LMAN2
LMNA	0	0.567964	0.919	0.368	0	0.551	LMNA
LMO3	0	0.663748	0.486	0.033	0	0.453	LMO3
LMO7	0	1.07354	0.711	0.063	0	0.648	LMO7
LOXL4	0	0.256104	0.185	0.003	0	0.182	LOXL4
LPCAT1	0	0.999065	0.636	0.111	0	0.525	LPCAT1
LPGAT1	0	0.261086	0.385	0.072	0	0.313	LPGAT1
LPIN2	0	0.286603	0.478	0.125	0	0.353	LPIN2
LPP	0	0.464184	0.554	0.171	0	0.383	LPP
LPXN	0	-0.628014	0.073	0.23	0	-0.157	LPXN
LRIG3	0	0.478148	0.278	0.012	0	0.266	LRIG3
LRP5	0	0.398286	0.354	0.016	0	0.338	LRP5
LRRC59	0	0.533455	0.617	0.161	0	0.456	LRRC59
LRRC8A	0	0.451746	0.416	0.043	0	0.373	LRRC8A
LSM12	0	0.269316	0.465	0.124	0	0.341	LSM12
LSM4	0	0.517801	0.759	0.325	0	0.434	LSM4
LSM5	0	0.599548	0.769	0.347	0	0.422	LSM5
LSP1	0	-1.76612	0.127	0.549	0	-0.422	LSP1
LSR	0	1.25511	0.758	0.065	0	0.693	LSR
LST1	0	-1.60148	0.063	0.27	0	-0.207	LST1
LTB	0	-2.95758	0.067	0.51	0	-0.443	LTB
LTBP3	0	0.582193	0.592	0.105	0	0.487	LTBP3
LTBR	0	0.565581	0.52	0.085	0	0.435	LTBR
LTF	0	0.687058	0.103	0.004	0	0.099	LTF
LURAP1L	0	0.345261	0.259	0.015	0	0.244	LURAP1L
LY6D	0	1.73315	0.49	0.005	0	0.485	LY6D
LY6E	0	0.97171	0.896	0.58	0	0.316	LY6E
LY86	0	-0.695737	0.02	0.202	0	-0.182	LY86
LYN	0	0.408986	0.633	0.216	0	0.417	LYN
LYPD1	0	0.271471	0.207	0.002	0	0.205	LYPD1
LYPLA1	0	0.370328	0.646	0.227	0	0.419	LYPLA1
LYPLA2	0	0.372061	0.527	0.133	0	0.394	LYPLA2
MACC1	0	0.964594	0.561	0.054	0	0.507	MACC1
MACROD1	0	0.432692	0.401	0.037	0	0.364	MACROD1
MAFG	0	0.572756	0.521	0.085	0	0.436	MAFG
MAFK	0	0.44227	0.384	0.041	0	0.343	MAFK
MAGED1	0	0.33711	0.356	0.055	0	0.301	MAGED1
MAL2	0	2.44979	0.917	0.048	0	0.869	MAL2
MALAT1	0	-0.438297	0.983	0.989	0	-0.006	MALAT1
MALL	0	1.55732	0.786	0.045	0	0.741	MALL
MALSU1	0	0.621588	0.617	0.14	0	0.477	MALSU1
MANBAL	0	0.324961	0.414	0.072	0	0.342	MANBAL
MANF	0	0.468401	0.669	0.252	0	0.417	MANF
MAOA	0	0.617231	0.446	0.029	0	0.417	MAOA
MAP1B	0	0.744906	0.382	0.017	0	0.365	MAP1B
MAP1LC3A	0	0.336982	0.382	0.081	0	0.301	MAP1LC3A
MAP2K2	0	0.561647	0.613	0.151	0	0.462	MAP2K2
MAP3K13	0	0.622298	0.569	0.163	0	0.406	MAP3K13
MAPK13	0	0.418193	0.465	0.085	0	0.38	MAPK13
MAPK3	0	0.282031	0.358	0.07	0	0.288	MAPK3
MAPKAPK2	0	0.262824	0.484	0.136	0	0.348	MAPKAPK2
MARCKSL1	0	0.753717	0.616	0.208	0	0.408	MARCKSL1
MARK2	0	0.331671	0.423	0.077	0	0.346	MARK2
MARVELD2	0	0.259237	0.262	0.012	0	0.25	MARVELD2
MARVELD3	0	0.26414	0.245	0.011	0	0.234	MARVELD3
MAST4	0	0.451528	0.423	0.07	0	0.353	MAST4
MB	0	0.481981	0.297	0.004	0	0.293	MB
MBIP	0	0.482709	0.494	0.092	0	0.402	MBIP
MBNL2	0	0.272533	0.347	0.058	0	0.289	MBNL2
MBOAT2	0	0.771524	0.514	0.023	0	0.491	MBOAT2
MBOAT7	0	0.519376	0.507	0.078	0	0.429	MBOAT7
MCFD2	0	0.418956	0.538	0.127	0	0.411	MCFD2
MCM7	0	0.293562	0.357	0.065	0	0.292	MCM7
MCTS1	0	0.352174	0.595	0.229	0	0.366	MCTS1
MCUR1	0	0.317862	0.462	0.125	0	0.337	MCUR1
MDFIC	0	0.277132	0.383	0.093	0	0.29	MDFIC
MDH2	0	0.550656	0.794	0.373	0	0.421	MDH2
MDK	0	3.05434	0.955	0.112	0	0.843	MDK
MDM2	0	0.48701	0.405	0.088	0	0.317	MDM2
MED24	0	0.252833	0.288	0.046	0	0.242	MED24
MESP1	0	0.706803	0.429	0.02	0	0.409	MESP1
MET	0	1.09331	0.608	0.028	0	0.58	MET
METRN	0	1.04682	0.527	0.039	0	0.488	METRN
METTL5	0	0.304898	0.591	0.208	0	0.383	METTL5
MEX3A	0	0.277941	0.205	0.007	0	0.198	MEX3A
MEX3D	0	0.260588	0.254	0.01	0	0.244	MEX3D
MFNG	0	-0.533833	0.02	0.164	0	-0.144	MFNG
MFSD10	0	0.333323	0.616	0.216	0	0.4	MFSD10
MFSD13A	0	0.254004	0.246	0.039	0	0.207	MFSD13A
MFSD4	0	0.613521	0.423	0.013	0	0.41	MFSD4
MGAT4B	0	0.624958	0.532	0.047	0	0.485	MGAT4B
MGLL	0	1.0137	0.696	0.107	0	0.589	MGLL
MGST1	0	2.14572	0.94	0.15	0	0.79	MGST1
MICAL2	0	0.337416	0.35	0.032	0	0.318	MICAL2
MICALL2	0	0.457906	0.376	0.016	0	0.36	MICALL2
MID1IP1	0	0.293873	0.461	0.145	0	0.316	MID1IP1
MIDN	0	0.692796	0.763	0.249	0	0.514	MIDN
MIEN1	0	0.396002	0.697	0.278	0	0.419	MIEN1
MIF	0	0.508395	0.77	0.413	0	0.357	MIF
MIR210HG	0	0.293548	0.253	0.012	0	0.241	MIR210HG
MISP	0	0.373538	0.314	0.012	0	0.302	MISP
MKNK2	0	0.63215	0.631	0.133	0	0.498	MKNK2
MLEC	0	0.395514	0.617	0.201	0	0.416	MLEC
MLF1	0	0.286497	0.36	0.059	0	0.301	MLF1
MLF2	0	0.431941	0.668	0.244	0	0.424	MLF2
MLLT4	0	0.466109	0.449	0.065	0	0.384	MLLT4
MLPH	0	0.625414	0.509	0.074	0	0.435	MLPH
MMAB	0	0.265706	0.382	0.086	0	0.296	MMAB
MMP24-AS1	0	0.454108	0.622	0.198	0	0.424	MMP24-AS1
MMP28	0	0.261503	0.208	0.021	0	0.187	MMP28
MMP7	0	1.98479	0.593	0.017	0	0.576	MMP7
MNDA	0	-0.650926	0.017	0.164	0	-0.147	MNDA
MORF4L2	0	0.477991	0.674	0.227	0	0.447	MORF4L2
MORN2	0	0.376776	0.416	0.069	0	0.347	MORN2
MOSPD3	0	0.272621	0.442	0.112	0	0.33	MOSPD3
MPG	0	0.62477	0.722	0.228	0	0.494	MPG
MPST	0	0.463291	0.588	0.157	0	0.431	MPST
MPZL1	0	0.58941	0.543	0.074	0	0.469	MPZL1
MPZL2	0	1.17395	0.626	0.053	0	0.573	MPZL2
MROH6	0	0.618337	0.407	0.023	0	0.384	MROH6
MRPL11	0	0.356766	0.653	0.243	0	0.41	MRPL11
MRPL12	0	0.789686	0.719	0.186	0	0.533	MRPL12
MRPL13	0	0.271492	0.501	0.17	0	0.331	MRPL13
MRPL14	0	1.04272	0.831	0.278	0	0.553	MRPL14
MRPL17	0	0.408698	0.529	0.127	0	0.402	MRPL17
MRPL20	0	0.443191	0.795	0.39	0	0.405	MRPL20
MRPL21	0	0.486494	0.645	0.202	0	0.443	MRPL21
MRPL24	0	0.333619	0.512	0.144	0	0.368	MRPL24
MRPL3	0	0.287376	0.524	0.162	0	0.362	MRPL3
MRPL32	0	0.379758	0.571	0.171	0	0.4	MRPL32
MRPL33	0	0.582311	0.772	0.328	0	0.444	MRPL33
MRPL36	0	0.529358	0.619	0.161	0	0.458	MRPL36
MRPL37	0	0.264887	0.457	0.126	0	0.331	MRPL37
MRPL4	0	0.333246	0.554	0.169	0	0.385	MRPL4
MRPL41	0	0.409252	0.77	0.353	0	0.417	MRPL41
MRPL51	0	0.456745	0.781	0.365	0	0.416	MRPL51
MRPL55	0	0.49009	0.7	0.259	0	0.441	MRPL55
MRPL57	0	0.317516	0.747	0.353	0	0.394	MRPL57
MRPS12	0	0.362834	0.586	0.214	0	0.372	MRPS12
MRPS15	0	0.774117	0.762	0.267	0	0.495	MRPS15
MRPS16	0	0.443605	0.634	0.214	0	0.42	MRPS16
MRPS21	0	0.268987	0.735	0.402	0	0.333	MRPS21
MRPS23	0	0.35064	0.533	0.159	0	0.374	MRPS23
MRPS25	0	0.4106	0.497	0.129	0	0.368	MRPS25
MRPS26	0	0.412621	0.583	0.166	0	0.417	MRPS26
MRPS33	0	0.418726	0.65	0.216	0	0.434	MRPS33
MRPS34	0	0.452255	0.703	0.263	0	0.44	MRPS34
MRPS6	0	0.786725	0.727	0.289	0	0.438	MRPS6
MS4A7	0	-0.963464	0.025	0.184	0	-0.159	MS4A7
MSLN	0	0.397245	0.194	0.026	0	0.168	MSLN
MSMO1	0	0.369986	0.397	0.08	0	0.317	MSMO1
MSRB1	0	0.374509	0.415	0.104	0	0.311	MSRB1
MSRB2	0	0.500122	0.551	0.118	0	0.433	MSRB2
MT-ATP6	0	0.851971	0.97	0.953	0	0.017	MT-ATP6
MT-CO1	0	0.539171	0.978	0.961	0	0.017	MT-CO1
MT-CO2	0	0.961135	0.98	0.97	0	0.01	MT-CO2
MT-CO3	0	1.14547	0.982	0.969	0	0.013	MT-CO3
MT-CYB	0	0.878129	0.969	0.952	0	0.017	MT-CYB
MT-ND1	0	1.54026	0.971	0.943	0	0.028	MT-ND1
MT-ND2	0	0.773372	0.973	0.962	0	0.011	MT-ND2
MT-ND4	0	0.763014	0.974	0.963	0	0.011	MT-ND4
MT-ND5	0	0.512074	0.931	0.761	0	0.17	MT-ND5
MT1E	0	1.46418	0.688	0.131	0	0.557	MT1E
MT1X	0	-0.317441	0.492	0.194	0	0.298	MT1X
MTA1	0	0.597753	0.503	0.061	0	0.442	MTA1
MTCH1	0	0.312768	0.665	0.274	0	0.391	MTCH1
MTCH2	0	0.406134	0.575	0.172	0	0.403	MTCH2
MTDH	0	0.657621	0.879	0.518	0	0.361	MTDH
MTRNR2L1	0	0.347389	0.234	0.029	0	0.205	MTRNR2L1
MTRNR2L8	0	0.290057	0.395	0.107	0	0.288	MTRNR2L8
MTURN	0	0.374265	0.352	0.029	0	0.323	MTURN
MTUS1	0	0.91055	0.587	0.046	0	0.541	MTUS1
MTX2	0	0.304745	0.461	0.111	0	0.35	MTX2
MUC1	0	2.59011	0.935	0.078	0	0.857	MUC1
MUC16	0	0.491248	0.32	0.004	0	0.316	MUC16
MUC21	0	0.401427	0.201	0.008	0	0.193	MUC21
MUC4	0	1.03712	0.558	0.012	0	0.546	MUC4
MUC5B	0	2.21728	0.373	0.011	0	0.362	MUC5B
MVP	0	0.525852	0.667	0.217	0	0.45	MVP
MXRA7	0	0.300273	0.371	0.039	0	0.332	MXRA7
MYDGF	0	0.759534	0.821	0.344	0	0.477	MYDGF
MYEOV2	0	0.28232	0.766	0.419	0	0.347	MYEOV2
MYH14	0	0.652814	0.481	0.019	0	0.462	MYH14
MYL12A	0	-0.696396	0.887	0.839	0	0.048	MYL12A
MYL6B	0	0.462953	0.511	0.088	0	0.423	MYL6B
MYO10	0	0.31838	0.315	0.022	0	0.293	MYO10
MYO1B	0	0.483381	0.438	0.029	0	0.409	MYO1B
MYO1C	0	0.344013	0.419	0.074	0	0.345	MYO1C
MYO1D	0	0.27945	0.298	0.021	0	0.277	MYO1D
MYO1F	0	-1.0317	0.044	0.278	0	-0.234	MYO1F
MYO5B	0	0.288517	0.251	0.007	0	0.244	MYO5B
MYO5C	0	0.494943	0.399	0.019	0	0.38	MYO5C
MYO6	0	0.579899	0.527	0.075	0	0.452	MYO6
MYOF	0	0.682391	0.543	0.073	0	0.47	MYOF
MZT2A	0	0.583294	0.838	0.401	0	0.437	MZT2A
MZT2B	0	0.981536	0.888	0.443	0	0.445	MZT2B
NAA10	0	0.398611	0.669	0.257	0	0.412	NAA10
NAA38	0	0.266869	0.673	0.297	0	0.376	NAA38
NABP2	0	0.299524	0.443	0.096	0	0.347	NABP2
NANS	0	0.3541	0.589	0.211	0	0.378	NANS
NAPRT	0	0.972579	0.588	0.122	0	0.466	NAPRT
NAPSA	0	2.28914	0.888	0.087	0	0.801	NAPSA
NARF	0	0.296652	0.565	0.157	0	0.408	NARF
NAT14	0	0.282684	0.278	0.017	0	0.261	NAT14
NAV2	0	0.253225	0.243	0.019	0	0.224	NAV2
NBL1	0	0.437384	0.468	0.053	0	0.415	NBL1
NCKAP1	0	0.672258	0.549	0.034	0	0.515	NCKAP1
NCKAP1L	0	-0.620823	0.011	0.208	0	-0.197	NCKAP1L
NCOA7	0	1.10146	0.708	0.132	0	0.576	NCOA7
NCOR2	0	0.314722	0.456	0.106	0	0.35	NCOR2
NDRG1	0	1.39795	0.652	0.126	0	0.526	NDRG1
NDUFA2	0	0.346698	0.789	0.41	0	0.379	NDUFA2
NDUFA4	0	0.561538	0.947	0.727	0	0.22	NDUFA4
NDUFA4L2	0	0.395951	0.057	0.006	0	0.051	NDUFA4L2
NDUFAB1	0	0.581394	0.783	0.331	0	0.452	NDUFAB1
NDUFAF6	0	0.335468	0.393	0.057	0	0.336	NDUFAF6
NDUFB10	0	0.602765	0.844	0.421	0	0.423	NDUFB10
NDUFB2	0	0.424103	0.888	0.533	0	0.355	NDUFB2
NDUFB4	0	0.589955	0.873	0.47	0	0.403	NDUFB4
NDUFB7	0	0.690052	0.892	0.453	0	0.439	NDUFB7
NDUFB9	0	0.48127	0.846	0.466	0	0.38	NDUFB9
NDUFC1	0	0.611412	0.76	0.283	0	0.477	NDUFC1
NDUFC2	0	0.550453	0.812	0.392	0	0.42	NDUFC2
NDUFS4	0	0.295966	0.639	0.261	0	0.378	NDUFS4
NDUFS6	0	0.927339	0.854	0.398	0	0.456	NDUFS6
NDUFS8	0	0.76135	0.812	0.345	0	0.467	NDUFS8
NDUFV2	0	0.294714	0.769	0.401	0	0.368	NDUFV2
NEAT1	0	1.4524	0.94	0.682	0	0.258	NEAT1
NEBL	0	0.33767	0.284	0.016	0	0.268	NEBL
NECAB3	0	0.26426	0.3	0.04	0	0.26	NECAB3
NEDD4L	0	0.522783	0.464	0.047	0	0.417	NEDD4L
NEK6	0	0.299323	0.455	0.114	0	0.341	NEK6
NENF	0	1.04907	0.85	0.29	0	0.56	NENF
NET1	0	0.839651	0.53	0.048	0	0.482	NET1
NF1	0	0.251908	0.382	0.079	0	0.303	NF1
NFE2L1	0	0.379799	0.45	0.078	0	0.372	NFE2L1
NFE2L3	0	0.33152	0.279	0.026	0	0.253	NFE2L3
NFIB	0	0.677898	0.562	0.041	0	0.521	NFIB
NFIC	0	1.10119	0.769	0.154	0	0.615	NFIC
NGFRAP1	0	0.407222	0.416	0.16	0	0.256	NGFRAP1
NHP2	0	0.860201	0.835	0.328	0	0.507	NHP2
NKG7	0	-3.35219	0.095	0.29	0	-0.195	NKG7
NKX2-1	0	0.904752	0.624	0.043	0	0.581	NKX2-1
NME1	0	0.845699	0.687	0.195	0	0.492	NME1
NME3	0	0.496715	0.683	0.232	0	0.451	NME3
NME4	0	1.20415	0.758	0.134	0	0.624	NME4
NMRAL1	0	0.39689	0.515	0.116	0	0.399	NMRAL1
NMU	0	0.433703	0.208	0.005	0	0.203	NMU
NNMT	0	0.543647	0.283	0.047	0	0.236	NNMT
NOL3	0	0.576879	0.479	0.032	0	0.447	NOL3
NPC2	0	0.959364	0.944	0.513	0	0.431	NPC2
NPDC1	0	0.784591	0.512	0.055	0	0.457	NPDC1
NPEPPS	0	0.611511	0.596	0.112	0	0.484	NPEPPS
NPLOC4	0	0.317871	0.401	0.066	0	0.335	NPLOC4
NPM3	0	0.267964	0.407	0.106	0	0.301	NPM3
NPTN	0	0.294091	0.404	0.098	0	0.306	NPTN
NQO1	0	1.22936	0.635	0.038	0	0.597	NQO1
NR2F2	0	0.252072	0.28	0.03	0	0.25	NR2F2
NR2F6	0	0.838041	0.607	0.034	0	0.573	NR2F6
NRGN	0	0.410105	0.155	0.044	0	0.111	NRGN
NRIP1	0	0.267056	0.35	0.073	0	0.277	NRIP1
NRP2	0	0.553406	0.433	0.074	0	0.359	NRP2
NT5C3B	0	0.425404	0.475	0.09	0	0.385	NT5C3B
NTHL1	0	0.961422	0.586	0.063	0	0.523	NTHL1
NTN4	0	0.316535	0.312	0.02	0	0.292	NTN4
NTPCR	0	0.281081	0.429	0.108	0	0.321	NTPCR
NTS	0	1.14339	0.068	0.008	0	0.06	NTS
NUCKS1	0	0.735553	0.846	0.413	0	0.433	NUCKS1
NUDC	0	0.260603	0.673	0.296	0	0.377	NUDC
NUDT22	0	0.250853	0.521	0.164	0	0.357	NUDT22
NUDT8	0	0.376656	0.369	0.037	0	0.332	NUDT8
NUPR1	0	1.09293	0.679	0.197	0	0.482	NUPR1
NXN	0	0.260655	0.251	0.016	0	0.235	NXN
OCIAD2	0	1.65348	0.923	0.32	0	0.603	OCIAD2
OCLN	0	0.727992	0.541	0.031	0	0.51	OCLN
OGFOD3	0	0.259149	0.422	0.107	0	0.315	OGFOD3
OLA1	0	0.34607	0.618	0.216	0	0.402	OLA1
ONECUT3	0	0.433593	0.23	0.001	0	0.229	ONECUT3
OSMR	0	0.654472	0.51	0.022	0	0.488	OSMR
OSTC	0	0.383039	0.734	0.336	0	0.398	OSTC
OXLD1	0	0.281282	0.483	0.12	0	0.363	OXLD1
P4HA2	0	0.290801	0.274	0.031	0	0.243	P4HA2
P4HB	0	1.27028	0.903	0.418	0	0.485	P4HB
P4HTM	0	0.31779	0.424	0.081	0	0.343	P4HTM
PACSIN3	0	0.366537	0.335	0.016	0	0.319	PACSIN3
PAFAH1B3	0	0.739524	0.639	0.112	0	0.527	PAFAH1B3
PAICS	0	0.351828	0.413	0.072	0	0.341	PAICS
PAIP1	0	0.567837	0.615	0.142	0	0.473	PAIP1
PAM	0	0.623011	0.507	0.055	0	0.452	PAM
PAQR4	0	0.25518	0.224	0.023	0	0.201	PAQR4
PARD3	0	0.276042	0.276	0.016	0	0.26	PARD3
PARD6B	0	0.455411	0.39	0.028	0	0.362	PARD6B
PARK7	0	0.317022	0.879	0.563	0	0.316	PARK7
PARM1	0	0.429627	0.355	0.03	0	0.325	PARM1
PARVG	0	-0.469833	0.016	0.163	0	-0.147	PARVG
PAWR	0	0.516738	0.477	0.04	0	0.437	PAWR
PCBD1	0	1.22361	0.824	0.216	0	0.608	PCBD1
PCGF2	0	0.322466	0.328	0.022	0	0.306	PCGF2
PCSK1N	0	0.517584	0.266	0.034	0	0.232	PCSK1N
PCYOX1	0	0.331326	0.395	0.062	0	0.333	PCYOX1
PDAP1	0	0.440528	0.727	0.267	0	0.46	PDAP1
PDCD5	0	0.540848	0.696	0.254	0	0.442	PDCD5
PDCD6	0	0.65948	0.797	0.334	0	0.463	PDCD6
PDE4C	0	0.672385	0.426	0.024	0	0.402	PDE4C
PDGFA	0	0.333655	0.269	0.011	0	0.258	PDGFA
PDIA4	0	0.803591	0.713	0.197	0	0.516	PDIA4
PDIA6	0	0.413476	0.744	0.361	0	0.383	PDIA6
PDLIM1	0	0.581557	0.747	0.218	0	0.529	PDLIM1
PDLIM2	0	0.391372	0.525	0.227	0	0.298	PDLIM2
PDLIM4	0	0.998564	0.579	0.04	0	0.539	PDLIM4
PDLIM5	0	0.334538	0.469	0.12	0	0.349	PDLIM5
PDP1	0	0.265178	0.288	0.038	0	0.25	PDP1
PDXDC1	0	0.305787	0.441	0.089	0	0.352	PDXDC1
PDXK	0	1.29214	0.776	0.157	0	0.619	PDXK
PDZK1IP1	0	1.84516	0.726	0.034	0	0.692	PDZK1IP1
PEG10	0	0.780288	0.328	0.015	0	0.313	PEG10
PERP	0	1.44036	0.794	0.093	0	0.701	PERP
PFDN2	0	0.580322	0.773	0.321	0	0.452	PFDN2
PFDN4	0	0.317939	0.597	0.2	0	0.397	PFDN4
PFDN5	0	-0.649007	0.964	0.936	0	0.028	PFDN5
PFN1	0	-1.35864	0.916	0.926	0	-0.01	PFN1
PFN2	0	0.459532	0.321	0.022	0	0.299	PFN2
PGD	0	0.27115	0.498	0.162	0	0.336	PGD
PGLS	0	0.443936	0.772	0.34	0	0.432	PGLS
PGM2L1	0	0.577143	0.495	0.076	0	0.419	PGM2L1
PGP	0	0.261404	0.423	0.122	0	0.301	PGP
PGRMC1	0	0.573264	0.587	0.123	0	0.464	PGRMC1
PHACTR1	0	-0.712693	0.041	0.191	0	-0.15	PHACTR1
PHB	0	0.588341	0.736	0.285	0	0.451	PHB
PHC2	0	0.497676	0.487	0.057	0	0.43	PHC2
PHF14	0	0.461613	0.653	0.2	0	0.453	PHF14
PHLDA2	0	2.28523	0.886	0.114	0	0.772	PHLDA2
PHLDA3	0	0.784306	0.612	0.097	0	0.515	PHLDA3
PHPT1	0	0.519722	0.785	0.342	0	0.443	PHPT1
PIGR	0	1.1233	0.45	0.049	0	0.401	PIGR
PIM3	0	0.292825	0.634	0.249	0	0.385	PIM3
PITX1	0	0.610947	0.369	0.004	0	0.365	PITX1
PKIB	0	0.437059	0.276	0.032	0	0.244	PKIB
PKM	0	0.780752	0.915	0.522	0	0.393	PKM
PKN1	0	0.263968	0.509	0.164	0	0.345	PKN1
PKP3	0	0.917987	0.611	0.017	0	0.594	PKP3
PKP4	0	0.288265	0.294	0.022	0	0.272	PKP4
PLA2G12A	0	0.367345	0.459	0.083	0	0.376	PLA2G12A
PLA2G16	0	0.990347	0.788	0.232	0	0.556	PLA2G16
PLAT	0	1.12985	0.318	0.027	0	0.291	PLAT
PLAU	0	0.857213	0.489	0.078	0	0.411	PLAU
PLAUR	0	-0.401805	0.482	0.232	0	0.25	PLAUR
PLEC	0	0.890351	0.681	0.151	0	0.53	PLEC
PLEK	0	-0.834702	0.027	0.218	0	-0.191	PLEK
PLEKHJ1	0	0.27589	0.591	0.2	0	0.391	PLEKHJ1
PLIN3	0	0.276381	0.479	0.147	0	0.332	PLIN3
PLLP	0	0.378676	0.301	0.023	0	0.278	PLLP
PLOD2	0	0.502636	0.322	0.017	0	0.305	PLOD2
PLP2	0	0.441888	0.809	0.436	0	0.373	PLP2
PLPP2	0	1.65081	0.806	0.026	0	0.78	PLPP2
PLPP5	0	0.314236	0.503	0.13	0	0.373	PLPP5
PLS1	0	0.251298	0.256	0.012	0	0.244	PLS1
PLS3	0	0.834641	0.554	0.045	0	0.509	PLS3
PLXNA1	0	0.292864	0.295	0.024	0	0.271	PLXNA1
PLXNA2	0	0.253427	0.225	0.021	0	0.204	PLXNA2
PLXNB2	0	0.750087	0.569	0.09	0	0.479	PLXNB2
PLXND1	0	0.260627	0.319	0.076	0	0.243	PLXND1
PMEPA1	0	0.687726	0.532	0.065	0	0.467	PMEPA1
PMVK	0	0.386556	0.62	0.202	0	0.418	PMVK
PNKD	0	0.401953	0.638	0.216	0	0.422	PNKD
PNPLA2	0	0.398239	0.532	0.141	0	0.391	PNPLA2
PNRC1	0	-1.2967	0.661	0.697	0	-0.036	PNRC1
PODXL2	0	0.287547	0.234	0.013	0	0.221	PODXL2
POLD2	0	0.492075	0.534	0.112	0	0.422	POLD2
POLDIP2	0	0.324461	0.499	0.132	0	0.367	POLDIP2
POLR2F	0	0.332293	0.652	0.292	0	0.36	POLR2F
POLR2H	0	0.472088	0.597	0.147	0	0.45	POLR2H
POLR2I	0	0.653716	0.731	0.262	0	0.469	POLR2I
POLR2J	0	0.719639	0.825	0.343	0	0.482	POLR2J
POLR2L	0	0.898405	0.92	0.491	0	0.429	POLR2L
PON2	0	1.75064	0.799	0.089	0	0.71	PON2
PON3	0	0.272431	0.249	0.02	0	0.229	PON3
POP7	0	0.528195	0.604	0.146	0	0.458	POP7
POR	0	0.315882	0.466	0.13	0	0.336	POR
PPA1	0	1.24178	0.89	0.348	0	0.542	PPA1
PPCS	0	0.254005	0.641	0.26	0	0.381	PPCS
PPDPF	0	1.29046	0.97	0.64	0	0.33	PPDPF
PPIA	0	0.801594	0.981	0.833	0	0.148	PPIA
PPIC	0	0.772733	0.597	0.095	0	0.502	PPIC
PPL	0	0.522106	0.43	0.021	0	0.409	PPL
PPP1CB	0	0.431819	0.783	0.347	0	0.436	PPP1CB
PPP1R13L	0	0.264963	0.261	0.022	0	0.239	PPP1R13L
PPP1R14B	0	1.84744	0.839	0.137	0	0.702	PPP1R14B
PPP1R16A	0	0.494675	0.438	0.045	0	0.393	PPP1R16A
PPP1R1B	0	0.254843	0.166	0.021	0	0.145	PPP1R1B
PPP1R35	0	0.65689	0.538	0.067	0	0.471	PPP1R35
PPP1R9A	0	0.299821	0.272	0.015	0	0.257	PPP1R9A
PPP2CB	0	0.55865	0.544	0.096	0	0.448	PPP2CB
PPP2R4	0	0.401953	0.479	0.087	0	0.392	PPP2R4
PPP4C	0	0.405575	0.743	0.321	0	0.422	PPP4C
PPP4R1	0	0.391719	0.406	0.053	0	0.353	PPP4R1
PRDX1	0	0.322105	0.888	0.507	0	0.381	PRDX1
PRDX2	0	0.53589	0.78	0.331	0	0.449	PRDX2
PRDX4	0	0.787362	0.706	0.19	0	0.516	PRDX4
PRDX5	0	1.20852	0.953	0.484	0	0.469	PRDX5
PRDX6	0	0.439623	0.824	0.416	0	0.408	PRDX6
PRELID1	0	0.547821	0.86	0.48	0	0.38	PRELID1
PRELID3B	0	0.401603	0.573	0.158	0	0.415	PRELID3B
PRKCB	0	-0.656339	0.009	0.169	0	-0.16	PRKCB
PRKCDBP	0	0.509192	0.386	0.058	0	0.328	PRKCDBP
PRKCI	0	0.283398	0.342	0.047	0	0.295	PRKCI
PRKCZ	0	0.28977	0.324	0.035	0	0.289	PRKCZ
PRMT1	0	0.274188	0.582	0.224	0	0.358	PRMT1
PROM2	0	0.445461	0.35	0.006	0	0.344	PROM2
PRR15L	0	0.77133	0.462	0.017	0	0.445	PRR15L
PRRG2	0	0.266326	0.262	0.011	0	0.251	PRRG2
PRRG4	0	0.917343	0.6	0.041	0	0.559	PRRG4
PRSS1	0	0.363261	0.086	0.001	0	0.085	PRSS1
PRSS2	0	0.747977	0.107	0.001	0	0.106	PRSS2
PRSS22	0	0.81775	0.517	0.018	0	0.499	PRSS22
PRSS23	0	0.324346	0.339	0.057	0	0.282	PRSS23
PRSS3	0	0.377947	0.178	0.002	0	0.176	PRSS3
PRSS8	0	1.15539	0.688	0.03	0	0.658	PRSS8
PSCA	0	1.15051	0.281	0.005	0	0.276	PSCA
PSENEN	0	0.309085	0.631	0.249	0	0.382	PSENEN
PSMA7	0	0.539741	0.928	0.625	0	0.303	PSMA7
PSMB2	0	0.553058	0.747	0.307	0	0.44	PSMB2
PSMB3	0	0.304806	0.794	0.461	0	0.333	PSMB3
PSMB4	0	0.336704	0.675	0.267	0	0.408	PSMB4
PSMB5	0	0.530101	0.668	0.213	0	0.455	PSMB5
PSMD11	0	0.258609	0.529	0.178	0	0.351	PSMD11
PSMD3	0	0.316254	0.547	0.168	0	0.379	PSMD3
PSME1	0	-0.794422	0.734	0.689	0	0.045	PSME1
PSMG3	0	0.845134	0.669	0.125	0	0.544	PSMG3
PTGER4	0	-0.880931	0.026	0.237	0	-0.211	PTGER4
PTGES2	0	0.262205	0.447	0.112	0	0.335	PTGES2
PTGR1	0	0.589544	0.424	0.057	0	0.367	PTGR1
PTGS2	0	0.903373	0.387	0.06	0	0.327	PTGS2
PTK2	0	0.425812	0.409	0.042	0	0.367	PTK2
PTK6	0	0.336677	0.277	0.008	0	0.269	PTK6
PTK7	0	0.316589	0.316	0.022	0	0.294	PTK7
PTMS	0	0.296505	0.639	0.267	0	0.372	PTMS
PTOV1	0	0.384519	0.526	0.122	0	0.404	PTOV1
PTP4A2	0	0.709499	0.859	0.407	0	0.452	PTP4A2
PTP4A3	0	0.340788	0.317	0.044	0	0.273	PTP4A3
PTPN12	0	0.424052	0.581	0.157	0	0.424	PTPN12
PTPN7	0	-1.0172	0.015	0.235	0	-0.22	PTPN7
PTPRC	0	-2.03069	0.036	0.571	0	-0.535	PTPRC
PTPRF	0	0.957839	0.659	0.039	0	0.62	PTPRF
PTPRU	0	0.305787	0.273	0.009	0	0.264	PTPRU
PTS	0	0.280613	0.471	0.116	0	0.355	PTS
PTTG1IP	0	1.0404	0.782	0.192	0	0.59	PTTG1IP
PUM1	0	0.3369	0.534	0.145	0	0.389	PUM1
PVRL2	0	0.541154	0.524	0.093	0	0.431	PVRL2
PVRL4	0	0.616025	0.407	0.017	0	0.39	PVRL4
PXDN	0	0.4323	0.324	0.01	0	0.314	PXDN
PYCR1	0	0.664064	0.476	0.027	0	0.449	PYCR1
QPRT	0	0.311259	0.256	0.04	0	0.216	QPRT
QSOX1	0	0.648664	0.58	0.15	0	0.43	QSOX1
RAB10	0	0.512926	0.663	0.236	0	0.427	RAB10
RAB11A	0	0.258502	0.689	0.293	0	0.396	RAB11A
RAB11FIP1	0	1.07156	0.778	0.208	0	0.57	RAB11FIP1
RAB13	0	0.782412	0.741	0.19	0	0.551	RAB13
RAB17	0	0.544887	0.427	0.019	0	0.408	RAB17
RAB1A	0	0.431442	0.721	0.284	0	0.437	RAB1A
RAB1B	0	0.309335	0.513	0.137	0	0.376	RAB1B
RAB25	0	1.46503	0.796	0.042	0	0.754	RAB25
RAB27B	0	0.55037	0.443	0.024	0	0.419	RAB27B
RAB2A	0	0.557042	0.797	0.327	0	0.47	RAB2A
RAB34	0	0.995932	0.735	0.143	0	0.592	RAB34
RAB3D	0	0.296794	0.321	0.029	0	0.292	RAB3D
RAB3IP	0	0.466286	0.351	0.046	0	0.305	RAB3IP
RAB40C	0	0.315513	0.322	0.023	0	0.299	RAB40C
RABL6	0	0.309634	0.403	0.079	0	0.324	RABL6
RAC1	0	1.76358	0.977	0.563	0	0.414	RAC1
RAC2	0	-1.70865	0.285	0.568	0	-0.283	RAC2
RAC3	0	0.345318	0.301	0.013	0	0.288	RAC3
RAD23A	0	0.450039	0.757	0.346	0	0.411	RAD23A
RAD23B	0	0.516283	0.661	0.194	0	0.467	RAD23B
RAI14	0	0.593024	0.465	0.03	0	0.435	RAI14
RALA	0	0.384788	0.575	0.175	0	0.4	RALA
RALBP1	0	0.564045	0.643	0.183	0	0.46	RALBP1
RALY	0	0.384513	0.745	0.333	0	0.412	RALY
RAMP1	0	1.21502	0.634	0.032	0	0.602	RAMP1
RARRES2	0	-0.260987	0.134	0.043	0	0.091	RARRES2
RASAL3	0	-0.608312	0.012	0.149	0	-0.137	RASAL3
RASEF	0	0.417787	0.348	0.014	0	0.334	RASEF
RASGRP2	0	-0.57547	0.01	0.17	0	-0.16	RASGRP2
RASSF7	0	0.742855	0.671	0.11	0	0.561	RASSF7
RBBP8	0	0.3474	0.349	0.045	0	0.304	RBBP8
RBCK1	0	0.565725	0.744	0.278	0	0.466	RBCK1
RBFOX2	0	0.310275	0.331	0.027	0	0.304	RBFOX2
RBM47	0	0.688886	0.655	0.144	0	0.511	RBM47
RBPMS	0	0.936497	0.598	0.042	0	0.556	RBPMS
RBPMS-AS1	0	0.305387	0.21	0.009	0	0.201	RBPMS-AS1
RCC1	0	0.253673	0.31	0.045	0	0.265	RCC1
RCN1	0	0.877879	0.657	0.087	0	0.57	RCN1
RCN2	0	0.282662	0.599	0.204	0	0.395	RCN2
RCSD1	0	-0.731833	0.007	0.187	0	-0.18	RCSD1
RDH10	0	0.401329	0.318	0.037	0	0.281	RDH10
RDX	0	0.513355	0.659	0.174	0	0.485	RDX
REEP3	0	0.641261	0.604	0.14	0	0.464	REEP3
REEP6	0	0.526351	0.365	0.019	0	0.346	REEP6
REPIN1	0	0.356888	0.486	0.106	0	0.38	REPIN1
RER1	0	0.281984	0.664	0.305	0	0.359	RER1
REXO2	0	0.550456	0.649	0.191	0	0.458	REXO2
RGCC	0	-2.10537	0.137	0.423	0	-0.286	RGCC
RGS1	0	-2.50722	0.152	0.403	0	-0.251	RGS1
RGS17	0	0.28315	0.228	0.008	0	0.22	RGS17
RHBDD2	0	0.493459	0.675	0.219	0	0.456	RHBDD2
RHBDL2	0	0.257455	0.222	0.004	0	0.218	RHBDL2
RHEB	0	0.921232	0.864	0.342	0	0.522	RHEB
RHOB	0	0.933734	0.768	0.245	0	0.523	RHOB
RHOBTB3	0	0.451452	0.384	0.057	0	0.327	RHOBTB3
RHOC	0	0.523889	0.742	0.271	0	0.471	RHOC
RHOD	0	1.02628	0.622	0.032	0	0.59	RHOD
RHOH	0	-1.30315	0.022	0.307	0	-0.285	RHOH
RHOV	0	0.439968	0.283	0.01	0	0.273	RHOV
RHPN1	0	0.300945	0.302	0.02	0	0.282	RHPN1
RIN2	0	0.266115	0.303	0.052	0	0.251	RIN2
RIPK4	0	0.264523	0.23	0.006	0	0.224	RIPK4
RNASE1	0	0.95317	0.732	0.129	0	0.603	RNASE1
RNASET2	0	-1.18425	0.404	0.491	0	-0.087	RNASET2
RND3	0	0.877066	0.557	0.075	0	0.482	RND3
RNF141	0	0.393227	0.447	0.079	0	0.368	RNF141
RNF145	0	0.773945	0.759	0.211	0	0.548	RNF145
RNF181	0	0.369986	0.726	0.33	0	0.396	RNF181
RNF187	0	0.293922	0.611	0.207	0	0.404	RNF187
RNF24	0	0.254954	0.344	0.057	0	0.287	RNF24
RNF7	0	0.426728	0.789	0.379	0	0.41	RNF7
RNPEP	0	0.254964	0.474	0.148	0	0.326	RNPEP
ROMO1	0	0.55571	0.754	0.309	0	0.445	ROMO1
RP11-12G12.7	0	0.334927	0.31	0.021	0	0.289	RP11-12G12.7
RP11-14N7.2	0	0.354605	0.331	0.024	0	0.307	RP11-14N7.2
RP11-532F12.5	0	0.77859	0.584	0.042	0	0.542	RP11-532F12.5
RP5-1171I10.5	0	-0.770569	0.012	0.19	0	-0.178	RP5-1171I10.5
RPA3	0	0.42748	0.613	0.241	0	0.372	RPA3
RPL11	0	-0.354045	0.999	0.995	0	0.004	RPL11
RPL12	0	0.646808	0.997	0.989	0	0.008	RPL12
RPL18	0	-0.579071	0.989	0.985	0	0.004	RPL18
RPL21	0	-0.829785	0.998	0.996	0	0.002	RPL21
RPL23A	0	-0.419584	0.998	0.993	0	0.005	RPL23A
RPL24	0	0.390756	0.994	0.974	0	0.02	RPL24
RPL26	0	-0.946046	0.992	0.992	0	0	RPL26
RPL26L1	0	0.351668	0.555	0.17	0	0.385	RPL26L1
RPL3	0	-0.82465	0.992	0.992	0	0	RPL3
RPL31	0	-0.711798	0.996	0.986	0	0.01	RPL31
RPL32	0	-0.430292	0.999	0.995	0	0.004	RPL32
RPL34	0	-0.768049	0.998	0.994	0	0.004	RPL34
RPL35A	0	-0.803379	0.989	0.988	0	0.001	RPL35A
RPL36AL	0	-0.806264	0.89	0.875	0	0.015	RPL36AL
RPL5	0	-0.779522	0.973	0.968	0	0.005	RPL5
RPL6	0	-0.476971	0.989	0.982	0	0.007	RPL6
RPL8	0	0.883267	0.999	0.988	0	0.011	RPL8
RPL9	0	-0.467584	0.996	0.991	0	0.005	RPL9
RPLP0	0	0.525871	0.992	0.955	0	0.037	RPLP0
RPN1	0	0.363529	0.591	0.19	0	0.401	RPN1
RPN2	0	0.278457	0.681	0.304	0	0.377	RPN2
RPP25	0	0.283786	0.276	0.045	0	0.231	RPP25
RPS10	0	-0.736783	0.962	0.941	0	0.021	RPS10
RPS12	0	-0.460106	0.997	0.995	0	0.002	RPS12
RPS15	0	-0.326499	0.997	0.994	0	0.003	RPS15
RPS15A	0	-0.628528	0.997	0.993	0	0.004	RPS15A
RPS19	0	-0.416141	0.999	0.996	0	0.003	RPS19
RPS25	0	-0.582006	0.996	0.991	0	0.005	RPS25
RPS26	0	-1.07071	0.93	0.83	0	0.1	RPS26
RPS27	0	-1.10002	0.998	0.996	0	0.002	RPS27
RPS27A	0	-0.464051	0.998	0.996	0	0.002	RPS27A
RPS28	0	-0.706419	0.994	0.988	0	0.006	RPS28
RPS29	0	-1.40074	0.983	0.988	0	-0.005	RPS29
RPS6	0	-0.816001	0.996	0.994	0	0.002	RPS6
RPS6KA2	0	0.32177	0.335	0.039	0	0.296	RPS6KA2
RPS6KA3	0	0.312231	0.513	0.146	0	0.367	RPS6KA3
RRAD	0	0.543229	0.321	0.035	0	0.286	RRAD
RRAS	0	0.417425	0.449	0.08	0	0.369	RRAS
RRBP1	0	0.484493	0.606	0.178	0	0.428	RRBP1
RTN3	0	0.415735	0.639	0.219	0	0.42	RTN3
RTN4	0	0.320296	0.836	0.433	0	0.403	RTN4
RTN4RL2	0	0.292758	0.249	0.005	0	0.244	RTN4RL2
RUNX1	0	0.436111	0.607	0.178	0	0.429	RUNX1
RUNX3	0	-0.9284	0.024	0.204	0	-0.18	RUNX3
RUSC1	0	0.331373	0.393	0.057	0	0.336	RUSC1
S100A10	0	1.38753	0.991	0.685	0	0.306	S100A10
S100A11	0	0.881074	0.991	0.631	0	0.36	S100A11
S100A13	0	1.34125	0.808	0.176	0	0.632	S100A13
S100A14	0	2.73641	0.915	0.051	0	0.864	S100A14
S100A16	0	1.92206	0.808	0.061	0	0.747	S100A16
S100A2	0	1.90816	0.466	0.031	0	0.435	S100A2
S100A4	0	-1.58473	0.546	0.764	0	-0.218	S100A4
S100A6	0	2.13815	0.999	0.835	0	0.164	S100A6
S100A9	0	1.12593	0.774	0.28	0	0.494	S100A9
S100P	0	1.68181	0.547	0.027	0	0.52	S100P
S1PR4	0	-0.694576	0.018	0.203	0	-0.185	S1PR4
SAA1	0	1.15819	0.223	0.014	0	0.209	SAA1
SAA2	0	0.326216	0.098	0.005	0	0.093	SAA2
SAMD12	0	0.343362	0.275	0.011	0	0.264	SAMD12
SAMD4B	0	0.267132	0.41	0.099	0	0.311	SAMD4B
SAMSN1	0	-1.33355	0.035	0.314	0	-0.279	SAMSN1
SARAF	0	-1.359	0.738	0.789	0	-0.051	SARAF
SAT1	0	0.531213	0.964	0.694	0	0.27	SAT1
SBNO2	0	0.313234	0.345	0.043	0	0.302	SBNO2
SCARB2	0	0.433258	0.555	0.151	0	0.404	SCARB2
SCD	0	0.377296	0.424	0.121	0	0.303	SCD
SCEL	0	0.374584	0.259	0.012	0	0.247	SCEL
SCGB3A2	0	1.10011	0.488	0.103	0	0.385	SCGB3A2
SCNN1A	0	0.854908	0.565	0.025	0	0.54	SCNN1A
SCOC	0	0.449712	0.539	0.14	0	0.399	SCOC
SCRIB	0	0.318211	0.31	0.026	0	0.284	SCRIB
SCRN1	0	0.423803	0.359	0.029	0	0.33	SCRN1
SCYL1	0	0.2711	0.432	0.097	0	0.335	SCYL1
SDC1	0	1.56546	0.792	0.052	0	0.74	SDC1
SDC4	0	1.69612	0.858	0.094	0	0.764	SDC4
SDCBP2	0	0.328365	0.244	0.008	0	0.236	SDCBP2
SDCCAG8	0	0.415005	0.496	0.145	0	0.351	SDCCAG8
SDF4	0	0.269798	0.644	0.258	0	0.386	SDF4
SDR16C5	0	0.355286	0.29	0.027	0	0.263	SDR16C5
SEC24D	0	0.312811	0.376	0.064	0	0.312	SEC24D
SEC31A	0	0.329649	0.547	0.159	0	0.388	SEC31A
SEC61A1	0	0.68888	0.65	0.145	0	0.505	SEC61A1
SEC61G	0	0.971422	0.911	0.496	0	0.415	SEC61G
SECTM1	0	0.257146	0.251	0.041	0	0.21	SECTM1
SELENBP1	0	0.389011	0.397	0.047	0	0.35	SELENBP1
SELL	0	-1.08809	0.033	0.23	0	-0.197	SELL
SELM	0	0.563923	0.69	0.239	0	0.451	SELM
SELPLG	0	-0.570243	0.019	0.181	0	-0.162	SELPLG
SEMA3A	0	0.298362	0.231	0.007	0	0.224	SEMA3A
SEMA3B	0	0.675848	0.399	0.019	0	0.38	SEMA3B
SEMA4B	0	0.459928	0.401	0.029	0	0.372	SEMA4B
SEPN1	0	0.274135	0.367	0.076	0	0.291	SEPN1
SEPT2	0	0.266604	0.662	0.265	0	0.397	SEPT2
SEPT6	0	-0.946711	0.104	0.299	0	-0.195	SEPT6
SEPW1	0	0.865182	0.842	0.402	0	0.44	SEPW1
SERINC2	0	1.3646	0.723	0.072	0	0.651	SERINC2
SERPINA1	0	0.773552	0.528	0.252	0	0.276	SERPINA1
SERPINB1	0	0.652203	0.752	0.366	0	0.386	SERPINB1
SERPINH1	0	0.871645	0.642	0.068	0	0.574	SERPINH1
SERTAD4-AS1	0	0.274243	0.256	0.012	0	0.244	SERTAD4-AS1
SET	0	0.604465	0.844	0.435	0	0.409	SET
SEZ6L2	0	0.620876	0.483	0.019	0	0.464	SEZ6L2
SF3B6	0	0.386879	0.811	0.437	0	0.374	SF3B6
SFN	0	1.7507	0.769	0.03	0	0.739	SFN
SFTA1P	0	0.392354	0.366	0.041	0	0.325	SFTA1P
SFTA2	0	1.69577	0.831	0.074	0	0.757	SFTA2
SFTA3	0	1.17291	0.674	0.053	0	0.621	SFTA3
SFTPB	0	1.74296	0.69	0.135	0	0.555	SFTPB
SFTPC	0	-4.38252	0.121	0.301	0	-0.18	SFTPC
SFTPD	0	0.890733	0.416	0.053	0	0.363	SFTPD
SGCE	0	0.253168	0.228	0.02	0	0.208	SGCE
SGMS2	0	0.34309	0.388	0.071	0	0.317	SGMS2
SGPL1	0	0.25259	0.352	0.067	0	0.285	SGPL1
SGPP2	0	0.367497	0.348	0.014	0	0.334	SGPP2
SH2D4A	0	0.388559	0.343	0.021	0	0.322	SH2D4A
SH3BGRL	0	-0.918941	0.447	0.486	0	-0.039	SH3BGRL
SH3BGRL3	0	-0.797378	0.931	0.865	0	0.066	SH3BGRL3
SH3GL1	0	0.338202	0.41	0.069	0	0.341	SH3GL1
SH3GLB2	0	0.366862	0.384	0.057	0	0.327	SH3GLB2
SH3YL1	0	0.613526	0.64	0.127	0	0.513	SH3YL1
SHARPIN	0	0.519333	0.619	0.169	0	0.45	SHARPIN
SHB	0	0.286547	0.289	0.019	0	0.27	SHB
SHC1	0	0.30976	0.406	0.076	0	0.33	SHC1
SHFM1	0	1.14559	0.936	0.456	0	0.48	SHFM1
SHISA3	0	0.30534	0.126	0.008	0	0.118	SHISA3
SHROOM1	0	0.279842	0.274	0.019	0	0.255	SHROOM1
SHROOM3	0	0.315269	0.308	0.022	0	0.286	SHROOM3
SIGMAR1	0	0.263123	0.357	0.067	0	0.29	SIGMAR1
SIL1	0	0.267359	0.413	0.112	0	0.301	SIL1
SIT1	0	-0.63409	0.008	0.145	0	-0.137	SIT1
SIVA1	0	0.388552	0.738	0.362	0	0.376	SIVA1
SIX1	0	0.417565	0.322	0.007	0	0.315	SIX1
SLA	0	-0.845992	0.015	0.226	0	-0.211	SLA
SLC12A2	0	0.276656	0.262	0.037	0	0.225	SLC12A2
SLC12A7	0	0.488153	0.411	0.049	0	0.362	SLC12A7
SLC16A3	0	0.564937	0.657	0.203	0	0.454	SLC16A3
SLC16A5	0	0.377627	0.275	0.022	0	0.253	SLC16A5
SLC16A9	0	0.279758	0.198	0.005	0	0.193	SLC16A9
SLC22A18	0	0.518853	0.474	0.061	0	0.413	SLC22A18
SLC22A18AS	0	0.588942	0.414	0.013	0	0.401	SLC22A18AS
SLC22A31	0	1.06472	0.613	0.036	0	0.577	SLC22A31
SLC25A23	0	0.409963	0.394	0.03	0	0.364	SLC25A23
SLC25A37	0	0.833954	0.589	0.126	0	0.463	SLC25A37
SLC25A39	0	0.832191	0.747	0.225	0	0.522	SLC25A39
SLC25A4	0	0.334602	0.433	0.069	0	0.364	SLC25A4
SLC25A5	0	0.480693	0.868	0.539	0	0.329	SLC25A5
SLC2A1	0	0.408998	0.367	0.051	0	0.316	SLC2A1
SLC2A3	0	-1.33749	0.056	0.361	0	-0.305	SLC2A3
SLC2A4RG	0	0.503194	0.491	0.076	0	0.415	SLC2A4RG
SLC34A2	0	2.38068	0.85	0.062	0	0.788	SLC34A2
SLC35B1	0	0.495949	0.586	0.143	0	0.443	SLC35B1
SLC35C1	0	0.266199	0.295	0.04	0	0.255	SLC35C1
SLC39A1	0	0.361654	0.556	0.159	0	0.397	SLC39A1
SLC39A4	0	0.635083	0.527	0.076	0	0.451	SLC39A4
SLC43A3	0	0.367889	0.442	0.103	0	0.339	SLC43A3
SLC44A1	0	0.280816	0.424	0.089	0	0.335	SLC44A1
SLC44A4	0	0.501882	0.422	0.02	0	0.402	SLC44A4
SLC4A11	0	0.380526	0.259	0.004	0	0.255	SLC4A11
SLC4A2	0	0.286015	0.342	0.062	0	0.28	SLC4A2
SLC50A1	0	0.379455	0.513	0.127	0	0.386	SLC50A1
SLC52A2	0	0.481075	0.524	0.117	0	0.407	SLC52A2
SLC5A3	0	0.727512	0.476	0.077	0	0.399	SLC5A3
SLC6A14	0	0.387206	0.203	0.015	0	0.188	SLC6A14
SLC6A8	0	0.386344	0.28	0.009	0	0.271	SLC6A8
SLC9A3R2	0	1.36279	0.752	0.044	0	0.708	SLC9A3R2
SLCO3A1	0	0.326541	0.341	0.072	0	0.269	SLCO3A1
SLIRP	0	0.364061	0.659	0.308	0	0.351	SLIRP
SLK	0	0.313378	0.398	0.077	0	0.321	SLK
SLMAP	0	0.267929	0.413	0.085	0	0.328	SLMAP
SLPI	0	1.69697	0.894	0.127	0	0.767	SLPI
SMAD1	0	0.314398	0.215	0.014	0	0.201	SMAD1
SMAD3	0	0.29771	0.388	0.056	0	0.332	SMAD3
SMAD5	0	0.310268	0.359	0.052	0	0.307	SMAD5
SMAGP	0	0.482846	0.51	0.084	0	0.426	SMAGP
SMARCD2	0	0.335522	0.413	0.068	0	0.345	SMARCD2
SMIM1	0	0.357664	0.353	0.032	0	0.321	SMIM1
SMIM14	0	0.64818	0.779	0.238	0	0.541	SMIM14
SMIM22	0	1.78035	0.845	0.045	0	0.8	SMIM22
SMIM5	0	0.31714	0.221	0.011	0	0.21	SMIM5
SMPDL3B	0	0.355486	0.318	0.015	0	0.303	SMPDL3B
SMUG1	0	0.319705	0.442	0.093	0	0.349	SMUG1
SMURF1	0	0.347328	0.327	0.027	0	0.3	SMURF1
SNCG	0	0.729805	0.267	0.014	0	0.253	SNCG
SNF8	0	0.549921	0.694	0.246	0	0.448	SNF8
SNHG15	0	0.740177	0.651	0.176	0	0.475	SNHG15
SNHG18	0	0.349238	0.289	0.012	0	0.277	SNHG18
SNHG7	0	1.24232	0.746	0.305	0	0.441	SNHG7
SNHG8	0	0.808934	0.832	0.459	0	0.373	SNHG8
SNRNP25	0	0.267574	0.484	0.152	0	0.332	SNRNP25
SNRPD1	0	0.284209	0.726	0.364	0	0.362	SNRPD1
SNRPE	0	0.485678	0.818	0.432	0	0.386	SNRPE
SNRPG	0	0.405164	0.839	0.475	0	0.364	SNRPG
SNX21	0	0.431867	0.36	0.026	0	0.334	SNX21
SOD1	0	0.301154	0.907	0.626	0	0.281	SOD1
SORBS2	0	0.576222	0.387	0.021	0	0.366	SORBS2
SORBS3	0	0.296082	0.338	0.075	0	0.263	SORBS3
SORD	0	0.271692	0.283	0.037	0	0.246	SORD
SOX4	0	2.15947	0.806	0.121	0	0.685	SOX4
SOX9	0	0.300902	0.208	0.01	0	0.198	SOX9
SPATS2L	0	1.48425	0.848	0.166	0	0.682	SPATS2L
SPDEF	0	0.400955	0.263	0.005	0	0.258	SPDEF
SPI1	0	-1.11615	0.04	0.233	0	-0.193	SPI1
SPINK1	0	0.634135	0.169	0.01	0	0.159	SPINK1
SPINK5	0	1.07408	0.295	0.014	0	0.281	SPINK5
SPINT1	0	1.0834	0.703	0.088	0	0.615	SPINT1
SPINT2	0	1.9264	0.899	0.284	0	0.615	SPINT2
SPN	0	-0.769521	0.012	0.218	0	-0.206	SPN
SPOCK2	0	-0.935809	0.062	0.217	0	-0.155	SPOCK2
SPP1	0	-1.94655	0.28	0.088	0	0.192	SPP1
SPR	0	0.435352	0.421	0.053	0	0.368	SPR
SPRED2	0	0.366496	0.359	0.032	0	0.327	SPRED2
SPRR1B	0	1.02368	0.253	0.003	0	0.25	SPRR1B
SPRR2D	0	0.282328	0.101	0.004	0	0.097	SPRR2D
SPRR3	0	0.45618	0.101	0	0	0.101	SPRR3
SPSB1	0	0.378733	0.388	0.034	0	0.354	SPSB1
SPSB2	0	0.342152	0.389	0.069	0	0.32	SPSB2
SPTBN1	0	0.33301	0.512	0.098	0	0.414	SPTBN1
SPTSSA	0	0.771925	0.632	0.137	0	0.495	SPTSSA
SQLE	0	0.380402	0.349	0.067	0	0.282	SQLE
SQSTM1	0	1.25518	0.921	0.413	0	0.508	SQSTM1
SRD5A1	0	0.397185	0.352	0.036	0	0.316	SRD5A1
SRD5A3	0	1.21149	0.658	0.098	0	0.56	SRD5A3
SRGN	0	-3.49318	0.195	0.748	0	-0.553	SRGN
SRI	0	0.682984	0.811	0.359	0	0.452	SRI
SRM	0	0.588562	0.607	0.159	0	0.448	SRM
SRP9	0	0.278544	0.761	0.414	0	0.347	SRP9
SRSF5	0	-1.42549	0.612	0.732	0	-0.12	SRSF5
SRSF9	0	0.440144	0.75	0.335	0	0.415	SRSF9
SSBP1	0	0.38436	0.783	0.414	0	0.369	SSBP1
SSH3	0	0.33676	0.326	0.025	0	0.301	SSH3
SSNA1	0	0.350119	0.71	0.298	0	0.412	SSNA1
SSR3	0	0.733303	0.823	0.342	0	0.481	SSR3
SSR4	0	0.598538	0.94	0.681	0	0.259	SSR4
SSRP1	0	0.283043	0.543	0.159	0	0.384	SSRP1
SSU72	0	0.492954	0.845	0.457	0	0.388	SSU72
ST14	0	1.19703	0.729	0.071	0	0.658	ST14
ST20	0	0.290018	0.33	0.042	0	0.288	ST20
ST3GAL1	0	0.268989	0.445	0.17	0	0.275	ST3GAL1
ST3GAL4	0	0.566095	0.429	0.045	0	0.384	ST3GAL4
ST5	0	0.445749	0.388	0.028	0	0.36	ST5
ST6GALNAC1	0	0.488323	0.4	0.016	0	0.384	ST6GALNAC1
STAP2	0	0.568217	0.446	0.023	0	0.423	STAP2
STARD10	0	0.949113	0.632	0.071	0	0.561	STARD10
STAU1	0	0.380389	0.62	0.188	0	0.432	STAU1
STEAP1	0	0.619331	0.398	0.011	0	0.387	STEAP1
STEAP2	0	0.558823	0.352	0.008	0	0.344	STEAP2
STEAP4	0	0.564662	0.325	0.031	0	0.294	STEAP4
STK11	0	0.326039	0.337	0.043	0	0.294	STK11
STK24	0	0.426112	0.538	0.13	0	0.408	STK24
STK39	0	0.354308	0.355	0.034	0	0.321	STK39
STK4	0	-1.31986	0.242	0.448	0	-0.206	STK4
STOM	0	0.516888	0.596	0.229	0	0.367	STOM
STOML2	0	0.57263	0.684	0.226	0	0.458	STOML2
STRA13	0	0.633195	0.669	0.224	0	0.445	STRA13
STRA6	0	0.326119	0.241	0.002	0	0.239	STRA6
STUB1	0	0.686301	0.77	0.284	0	0.486	STUB1
STX10	0	0.290281	0.58	0.197	0	0.383	STX10
STX1A	0	0.339411	0.288	0.009	0	0.279	STX1A
STX3	0	0.264653	0.367	0.066	0	0.301	STX3
SUDS3	0	0.291513	0.431	0.095	0	0.336	SUDS3
SULT2B1	0	0.276686	0.23	0.006	0	0.224	SULT2B1
SUMO3	0	0.405666	0.753	0.342	0	0.411	SUMO3
SUN1	0	0.575553	0.535	0.07	0	0.465	SUN1
SURF1	0	0.298799	0.632	0.236	0	0.396	SURF1
SURF4	0	0.431543	0.668	0.213	0	0.455	SURF4
SVIL	0	0.51358	0.507	0.102	0	0.405	SVIL
SWI5	0	0.349101	0.449	0.077	0	0.372	SWI5
SYNE4	0	0.336072	0.303	0.01	0	0.293	SYNE4
SYNGR2	0	1.0956	0.862	0.308	0	0.554	SYNGR2
SYT8	0	0.305943	0.172	0.006	0	0.166	SYT8
TACC2	0	0.256219	0.272	0.025	0	0.247	TACC2
TACSTD2	0	2.12606	0.881	0.076	0	0.805	TACSTD2
TAF10	0	0.525739	0.607	0.159	0	0.448	TAF10
TAF1D	0	0.376379	0.759	0.352	0	0.407	TAF1D
TAGAP	0	-0.836533	0.026	0.203	0	-0.177	TAGAP
TAGLN2	0	0.953882	0.94	0.574	0	0.366	TAGLN2
TALDO1	0	0.674619	0.827	0.364	0	0.463	TALDO1
TANC2	0	0.326639	0.367	0.067	0	0.3	TANC2
TARS	0	0.253699	0.397	0.096	0	0.301	TARS
TAX1BP1	0	0.453981	0.785	0.358	0	0.427	TAX1BP1
TAX1BP3	0	0.370644	0.545	0.163	0	0.382	TAX1BP3
TBC1D10C	0	-1.1483	0.022	0.315	0	-0.293	TBC1D10C
TBC1D16	0	0.284325	0.28	0.014	0	0.266	TBC1D16
TBCA	0	0.478912	0.9	0.544	0	0.356	TBCA
TBL1XR1	0	0.43447	0.566	0.143	0	0.423	TBL1XR1
TCEA1	0	0.285088	0.716	0.323	0	0.393	TCEA1
TCEA3	0	1.27731	0.73	0.068	0	0.662	TCEA3
TCEAL4	0	0.264534	0.481	0.175	0	0.306	TCEAL4
TCEB1	0	0.735588	0.847	0.373	0	0.474	TCEB1
TCEB2	0	0.480606	0.932	0.642	0	0.29	TCEB2
TEAD1	0	0.327423	0.311	0.016	0	0.295	TEAD1
TES	0	0.363349	0.552	0.141	0	0.411	TES
TEX9	0	0.492481	0.339	0.016	0	0.323	TEX9
TFAP2A	0	0.363645	0.291	0.006	0	0.285	TFAP2A
TFCP2L1	0	0.295852	0.229	0.015	0	0.214	TFCP2L1
TFF3	0	0.722901	0.178	0.017	0	0.161	TFF3
TFG	0	0.489671	0.631	0.173	0	0.458	TFG
TFPI	0	1.24764	0.589	0.065	0	0.524	TFPI
TGFBR3L	0	0.290683	0.223	0.01	0	0.213	TGFBR3L
TGIF1	0	0.271956	0.56	0.189	0	0.371	TGIF1
TGM2	0	1.17369	0.631	0.111	0	0.52	TGM2
TIMM10	0	0.286618	0.56	0.185	0	0.375	TIMM10
TIMM13	0	0.709827	0.795	0.279	0	0.516	TIMM13
TIMM17B	0	0.286705	0.54	0.166	0	0.374	TIMM17B
TIMM8B	0	0.356371	0.671	0.266	0	0.405	TIMM8B
TINAGL1	0	0.432789	0.313	0.016	0	0.297	TINAGL1
TIPARP	0	0.254366	0.468	0.148	0	0.32	TIPARP
TJP1	0	0.561128	0.488	0.035	0	0.453	TJP1
TJP2	0	0.337672	0.339	0.038	0	0.301	TJP2
TJP3	0	0.372252	0.323	0.018	0	0.305	TJP3
TK1	0	0.471966	0.311	0.032	0	0.279	TK1
TKT	0	1.22614	0.885	0.346	0	0.539	TKT
TLCD1	0	0.30149	0.301	0.018	0	0.283	TLCD1
TLE2	0	0.342189	0.305	0.016	0	0.289	TLE2
TM4SF1	0	2.35183	0.909	0.076	0	0.833	TM4SF1
TM7SF2	0	0.353007	0.388	0.047	0	0.341	TM7SF2
TM7SF3	0	0.477375	0.51	0.112	0	0.398	TM7SF3
TM9SF3	0	0.501591	0.622	0.16	0	0.462	TM9SF3
TMBIM1	0	0.551855	0.633	0.186	0	0.447	TMBIM1
TMC4	0	0.527212	0.448	0.023	0	0.425	TMC4
TMC5	0	1.51572	0.726	0.028	0	0.698	TMC5
TMCO3	0	0.398642	0.436	0.071	0	0.365	TMCO3
TMED2	0	0.522415	0.818	0.405	0	0.413	TMED2
TMED3	0	0.772384	0.747	0.206	0	0.541	TMED3
TMED4	0	0.325531	0.624	0.216	0	0.408	TMED4
TMED7	0	0.27457	0.456	0.123	0	0.333	TMED7
TMED9	0	0.576564	0.779	0.358	0	0.421	TMED9
TMEM106B	0	0.551482	0.56	0.11	0	0.45	TMEM106B
TMEM106C	0	0.459198	0.502	0.089	0	0.413	TMEM106C
TMEM123	0	0.511324	0.832	0.42	0	0.412	TMEM123
TMEM125	0	0.805061	0.597	0.04	0	0.557	TMEM125
TMEM134	0	0.679442	0.724	0.224	0	0.5	TMEM134
TMEM141	0	0.460694	0.64	0.195	0	0.445	TMEM141
TMEM147	0	0.854484	0.828	0.337	0	0.491	TMEM147
TMEM14A	0	0.274001	0.459	0.124	0	0.335	TMEM14A
TMEM14B	0	0.261721	0.686	0.379	0	0.307	TMEM14B
TMEM14C	0	0.385538	0.687	0.309	0	0.378	TMEM14C
TMEM150A	0	0.262591	0.316	0.054	0	0.262	TMEM150A
TMEM150C	0	0.358287	0.181	0.007	0	0.174	TMEM150C
TMEM159	0	0.730381	0.585	0.071	0	0.514	TMEM159
TMEM165	0	0.69728	0.757	0.3	0	0.457	TMEM165
TMEM167A	0	0.489193	0.698	0.273	0	0.425	TMEM167A
TMEM173	0	0.29601	0.615	0.23	0	0.385	TMEM173
TMEM176A	0	0.449677	0.276	0.104	0	0.172	TMEM176A
TMEM179B	0	0.337874	0.654	0.252	0	0.402	TMEM179B
TMEM183A	0	0.275183	0.545	0.17	0	0.375	TMEM183A
TMEM184A	0	0.483893	0.371	0.008	0	0.363	TMEM184A
TMEM205	0	0.741398	0.688	0.184	0	0.504	TMEM205
TMEM208	0	0.456023	0.645	0.213	0	0.432	TMEM208
TMEM219	0	0.408772	0.815	0.401	0	0.414	TMEM219
TMEM245	0	0.47749	0.501	0.094	0	0.407	TMEM245
TMEM258	0	0.348808	0.849	0.513	0	0.336	TMEM258
TMEM30B	0	0.36837	0.368	0.024	0	0.344	TMEM30B
TMEM41B	0	0.291284	0.444	0.093	0	0.351	TMEM41B
TMEM45A	0	0.500469	0.234	0.023	0	0.211	TMEM45A
TMEM45B	0	0.490014	0.394	0.018	0	0.376	TMEM45B
TMEM54	0	1.00554	0.656	0.035	0	0.621	TMEM54
TMEM63B	0	0.35548	0.385	0.043	0	0.342	TMEM63B
TMEM64	0	0.328382	0.262	0.031	0	0.231	TMEM64
TMEM87A	0	0.389763	0.575	0.167	0	0.408	TMEM87A
TMEM8A	0	0.251413	0.345	0.06	0	0.285	TMEM8A
TMEM9	0	0.323429	0.436	0.079	0	0.357	TMEM9
TMEM92	0	0.545509	0.42	0.012	0	0.408	TMEM92
TMEM98	0	0.645414	0.457	0.04	0	0.417	TMEM98
TMEM99	0	0.277275	0.337	0.044	0	0.293	TMEM99
TMOD3	0	0.319546	0.534	0.163	0	0.371	TMOD3
TMPRSS2	0	0.562688	0.405	0.022	0	0.383	TMPRSS2
TMPRSS4	0	0.773719	0.489	0.013	0	0.476	TMPRSS4
TMSB10	0	0.499814	0.999	0.992	0	0.007	TMSB10
TMSB4X	0	-1.07681	1	0.999	0	0.001	TMSB4X
TMUB1	0	0.362388	0.596	0.167	0	0.429	TMUB1
TNC	0	0.979726	0.416	0.014	0	0.402	TNC
TNFAIP2	0	0.854544	0.534	0.126	0	0.408	TNFAIP2
TNFRSF10B	0	0.386806	0.409	0.063	0	0.346	TNFRSF10B
TNFRSF12A	0	1.8835	0.803	0.079	0	0.724	TNFRSF12A
TNFRSF1A	0	0.387747	0.57	0.17	0	0.4	TNFRSF1A
TNFRSF21	0	0.88413	0.542	0.035	0	0.507	TNFRSF21
TNFSF10	0	0.421553	0.511	0.169	0	0.342	TNFSF10
TNIP1	0	0.250336	0.59	0.214	0	0.376	TNIP1
TNKS1BP1	0	0.421353	0.387	0.021	0	0.366	TNKS1BP1
TNNC1	0	0.271937	0.222	0.02	0	0.202	TNNC1
TNNC2	0	1.56313	0.428	0.007	0	0.421	TNNC2
TNNT1	0	1.05121	0.493	0.03	0	0.463	TNNT1
TNRC18	0	0.273818	0.322	0.045	0	0.277	TNRC18
TNS1	0	0.327555	0.299	0.052	0	0.247	TNS1
TOM1L1	0	0.368578	0.356	0.018	0	0.338	TOM1L1
TOMM20	0	0.340992	0.832	0.47	0	0.362	TOMM20
TOP1	0	0.449231	0.671	0.238	0	0.433	TOP1
TOR1AIP2	0	0.376212	0.542	0.13	0	0.412	TOR1AIP2
TP53I11	0	0.493607	0.436	0.059	0	0.377	TP53I11
TP53I3	0	0.321223	0.365	0.074	0	0.291	TP53I3
TP53TG1	0	0.553247	0.581	0.131	0	0.45	TP53TG1
TPBG	0	0.380207	0.347	0.016	0	0.331	TPBG
TPD52	0	0.401933	0.585	0.14	0	0.445	TPD52
TPD52L2	0	0.509744	0.556	0.129	0	0.427	TPD52L2
TPGS2	0	0.337789	0.476	0.119	0	0.357	TPGS2
TPI1	0	0.810704	0.943	0.591	0	0.352	TPI1
TPM1	0	0.872294	0.638	0.107	0	0.531	TPM1
TPM4	0	0.567545	0.807	0.342	0	0.465	TPM4
TRAC	0	-2.7712	0.054	0.465	0	-0.411	TRAC
TRAF3IP3	0	-1.12245	0.013	0.273	0	-0.26	TRAF3IP3
TRAF4	0	0.889478	0.676	0.084	0	0.592	TRAF4
TRAF7	0	0.482988	0.484	0.082	0	0.402	TRAF7
TRAM1	0	0.780668	0.832	0.361	0	0.471	TRAM1
TRAPPC3	0	0.315466	0.628	0.231	0	0.397	TRAPPC3
TRBC1	0	-2.20585	0.041	0.31	0	-0.269	TRBC1
TRBC2	0	-2.23025	0.059	0.417	0	-0.358	TRBC2
TRIB1	0	0.957684	0.66	0.122	0	0.538	TRIB1
TRIM2	0	0.978863	0.606	0.023	0	0.583	TRIM2
TRIM28	0	0.414511	0.517	0.11	0	0.407	TRIM28
TRIM29	0	0.2652	0.148	0.003	0	0.145	TRIM29
TRIM47	0	0.531804	0.463	0.035	0	0.428	TRIM47
TRIM56	0	0.342192	0.567	0.15	0	0.417	TRIM56
TRIM8	0	0.369915	0.404	0.083	0	0.321	TRIM8
TRIOBP	0	0.351269	0.418	0.078	0	0.34	TRIOBP
TRIP10	0	0.310986	0.35	0.042	0	0.308	TRIP10
TRIP6	0	1.09519	0.725	0.098	0	0.627	TRIP6
TRIQK	0	0.277419	0.319	0.051	0	0.268	TRIQK
TRMT112	0	0.403908	0.891	0.585	0	0.306	TRMT112
TRPM4	0	0.381145	0.215	0.023	0	0.192	TRPM4
TRPM8	0	0.298821	0.106	0.001	0	0.105	TRPM8
TRPT1	0	0.291739	0.417	0.077	0	0.34	TRPT1
TSC22D1	0	0.853971	0.687	0.133	0	0.554	TSC22D1
TSEN34	0	0.453134	0.577	0.13	0	0.447	TSEN34
TSPAN1	0	1.15465	0.623	0.022	0	0.601	TSPAN1
TSPAN13	0	1.12704	0.617	0.101	0	0.516	TSPAN13
TSPAN15	0	0.492928	0.443	0.051	0	0.392	TSPAN15
TSPAN3	0	0.999932	0.769	0.158	0	0.611	TSPAN3
TSPAN4	0	0.638701	0.538	0.135	0	0.403	TSPAN4
TSPAN6	0	0.442746	0.365	0.021	0	0.344	TSPAN6
TSPAN8	0	0.770501	0.223	0.026	0	0.197	TSPAN8
TSR3	0	0.558679	0.575	0.119	0	0.456	TSR3
TSTA3	0	0.671629	0.648	0.163	0	0.485	TSTA3
TSTD1	0	0.430217	0.765	0.326	0	0.439	TSTD1
TTC9	0	0.315513	0.283	0.023	0	0.26	TTC9
TTYH3	0	0.337411	0.369	0.066	0	0.303	TTYH3
TUBA1C	0	0.783123	0.734	0.208	0	0.526	TUBA1C
TUBB4B	0	0.331899	0.7	0.29	0	0.41	TUBB4B
TUSC2	0	0.335638	0.562	0.155	0	0.407	TUSC2
TUSC3	0	0.324686	0.304	0.022	0	0.282	TUSC3
TWF1	0	0.368787	0.467	0.087	0	0.38	TWF1
TXN	0	1.6606	0.984	0.508	0	0.476	TXN
TXNDC17	0	1.30061	0.847	0.269	0	0.578	TXNDC17
TXNIP	0	-1.4014	0.425	0.569	0	-0.144	TXNIP
TXNL4A	0	0.564448	0.628	0.184	0	0.444	TXNL4A
TXNRD1	0	1.00393	0.611	0.115	0	0.496	TXNRD1
TYROBP	0	-3.043	0.223	0.403	0	-0.18	TYROBP
UBA52	0	-0.514977	0.991	0.979	0	0.012	UBA52
UBAC1	0	0.273436	0.383	0.089	0	0.294	UBAC1
UBB	0	-0.789466	0.918	0.877	0	0.041	UBB
UBE2C	0	0.392458	0.219	0.026	0	0.193	UBE2C
UBE2E3	0	0.381185	0.607	0.195	0	0.412	UBE2E3
UBE2F	0	0.383204	0.614	0.198	0	0.416	UBE2F
UBE2H	0	0.841877	0.672	0.107	0	0.565	UBE2H
UBE2M	0	0.531029	0.521	0.09	0	0.431	UBE2M
UBE2Q1	0	0.290726	0.451	0.1	0	0.351	UBE2Q1
UBE2R2	0	0.381001	0.587	0.183	0	0.404	UBE2R2
UBE2S	0	0.484175	0.469	0.144	0	0.325	UBE2S
UBE3C	0	0.251268	0.355	0.064	0	0.291	UBE3C
UBTD1	0	0.312594	0.34	0.051	0	0.289	UBTD1
UBXN6	0	0.344332	0.564	0.163	0	0.401	UBXN6
UCP2	0	-1.0047	0.361	0.453	0	-0.092	UCP2
UGCG	0	0.433114	0.519	0.115	0	0.404	UGCG
UGDH	0	0.842541	0.581	0.063	0	0.518	UGDH
UHMK1	0	0.269782	0.524	0.152	0	0.372	UHMK1
UNC5B-AS1	0	0.361597	0.214	0.006	0	0.208	UNC5B-AS1
UNC93B1	0	0.40019	0.492	0.133	0	0.359	UNC93B1
UPP1	0	0.394283	0.674	0.251	0	0.423	UPP1
UQCC2	0	0.3919	0.555	0.2	0	0.355	UQCC2
UQCC3	0	0.496598	0.581	0.131	0	0.45	UQCC3
UQCRC1	0	0.263026	0.602	0.235	0	0.367	UQCRC1
UQCRH	0	0.723929	0.956	0.675	0	0.281	UQCRH
UQCRQ	0	1.04208	0.92	0.496	0	0.424	UQCRQ
USMG5	0	0.329496	0.849	0.511	0	0.338	USMG5
VAMP2	0	-1.00156	0.515	0.546	0	-0.031	VAMP2
VASN	0	0.289577	0.254	0.017	0	0.237	VASN
VDAC1	0	0.28413	0.726	0.337	0	0.389	VDAC1
VDAC2	0	0.419774	0.791	0.413	0	0.378	VDAC2
VDR	0	0.26129	0.299	0.046	0	0.253	VDR
VEGFA	0	0.823295	0.554	0.071	0	0.483	VEGFA
VEZT	0	0.405959	0.5	0.091	0	0.409	VEZT
VGLL4	0	0.478073	0.54	0.091	0	0.449	VGLL4
VIM	0	-2.0125	0.61	0.787	0	-0.177	VIM
VKORC1	0	0.268937	0.607	0.248	0	0.359	VKORC1
VKORC1L1	0	0.620406	0.522	0.058	0	0.464	VKORC1L1
VMP1	0	0.918127	0.799	0.281	0	0.518	VMP1
VSIG2	0	0.665227	0.432	0.024	0	0.408	VSIG2
VSTM2L	0	0.938828	0.537	0.008	0	0.529	VSTM2L
VWA1	0	0.758243	0.516	0.025	0	0.491	VWA1
WAS	0	-0.762439	0.017	0.241	0	-0.224	WAS
WASL	0	0.525298	0.49	0.053	0	0.437	WASL
WBP5	0	0.534234	0.503	0.11	0	0.393	WBP5
WBSCR22	0	0.364277	0.649	0.241	0	0.408	WBSCR22
WDR34	0	0.757198	0.586	0.057	0	0.529	WDR34
WDR45B	0	0.747732	0.699	0.165	0	0.534	WDR45B
WDR60	0	0.391786	0.438	0.068	0	0.37	WDR60
WEE1	0	0.615858	0.472	0.042	0	0.43	WEE1
WFDC2	0	3.23651	0.947	0.094	0	0.853	WFDC2
WFDC3	0	0.420864	0.253	0.009	0	0.244	WFDC3
WIPF1	0	-1.19675	0.042	0.362	0	-0.32	WIPF1
WIPF2	0	0.373139	0.555	0.133	0	0.422	WIPF2
WLS	0	0.299451	0.295	0.034	0	0.261	WLS
WNT7B	0	0.586477	0.431	0.011	0	0.42	WNT7B
WSB1	0	0.638945	0.793	0.381	0	0.412	WSB1
WWC1	0	0.295026	0.279	0.016	0	0.263	WWC1
WWTR1	0	0.393799	0.387	0.047	0	0.34	WWTR1
XIAP	0	0.390675	0.526	0.13	0	0.396	XIAP
XPOT	0	0.261521	0.297	0.053	0	0.244	XPOT
XPR1	0	0.373754	0.37	0.032	0	0.338	XPR1
YAP1	0	0.56338	0.462	0.03	0	0.432	YAP1
YBX3	0	0.770698	0.761	0.227	0	0.534	YBX3
YES1	0	0.303902	0.347	0.03	0	0.317	YES1
YIF1A	0	0.557524	0.637	0.192	0	0.445	YIF1A
YIPF2	0	0.279736	0.422	0.098	0	0.324	YIPF2
YIPF3	0	0.300498	0.551	0.195	0	0.356	YIPF3
YIPF6	0	0.304816	0.453	0.112	0	0.341	YIPF6
YKT6	0	0.539602	0.531	0.085	0	0.446	YKT6
YPEL3	0	0.384781	0.586	0.174	0	0.412	YPEL3
YWHAE	0	0.412059	0.779	0.353	0	0.426	YWHAE
YWHAG	0	0.745248	0.666	0.157	0	0.509	YWHAG
YWHAZ	0	0.404525	0.909	0.595	0	0.314	YWHAZ
ZC3H11A	0	0.259558	0.466	0.12	0	0.346	ZC3H11A
ZCRB1	0	0.37624	0.699	0.274	0	0.425	ZCRB1
ZDHHC12	0	0.295697	0.582	0.207	0	0.375	ZDHHC12
ZDHHC4	0	0.363057	0.516	0.133	0	0.383	ZDHHC4
ZDHHC9	0	0.739069	0.555	0.033	0	0.522	ZDHHC9
ZEB2	0	-1.00984	0.027	0.266	0	-0.239	ZEB2
ZFAND2A	0	0.488616	0.492	0.122	0	0.37	ZFAND2A
ZFAS1	0	2.53612	0.961	0.688	0	0.273	ZFAS1
ZFP36L1	0	0.765772	0.835	0.449	0	0.386	ZFP36L1
ZFP36L2	0	-1.70037	0.67	0.705	0	-0.035	ZFP36L2
ZMIZ2	0	0.331496	0.377	0.049	0	0.328	ZMIZ2
ZNF117	0	0.291188	0.269	0.023	0	0.246	ZNF117
ZNF358	0	0.279697	0.303	0.03	0	0.273	ZNF358
ZNF503	0	0.533053	0.398	0.053	0	0.345	ZNF503
ZNF593	0	0.782338	0.7	0.156	0	0.544	ZNF593
ZNF664	0	0.304046	0.352	0.052	0	0.3	ZNF664
ZNF706	0	0.395749	0.803	0.408	0	0.395	ZNF706
ZNHIT1	0	0.639532	0.834	0.36	0	0.474	ZNHIT1
ZNRF1	0	0.294316	0.314	0.035	0	0.279	ZNRF1
STX11	1.09744e-307	-0.56122	0.032	0.176	3.25216e-303	-0.144	STX11
44986	1.61062e-307	-0.47806	0.009	0.145	4.77293e-303	-0.136	44986
CLEC2B	1.96738e-302	-0.934512	0.245	0.38	5.83015e-298	-0.135	CLEC2B
FAM26F	3.3835e-300	-0.663625	0.022	0.161	1.00267e-295	-0.139	FAM26F
CYTH4	3.44262e-300	-0.513651	0.013	0.148	1.02019e-295	-0.135	CYTH4
PABPC1	7.7965e-299	0.318068	0.971	0.857	2.31042e-294	0.114	PABPC1
ARRB2	2.25781e-293	-0.719445	0.121	0.265	6.6908e-289	-0.144	ARRB2
PDE4B	7.93325e-292	-0.686453	0.043	0.184	2.35094e-287	-0.141	PDE4B
RPS4X	7.11555e-291	-0.364874	0.995	0.99	2.10862e-286	0.005	RPS4X
PRF1	2.65046e-289	-1.24467	0.018	0.151	7.85438e-285	-0.133	PRF1
CECR1	7.63015e-288	-0.454937	0.029	0.166	2.26112e-283	-0.137	CECR1
IGSF6	4.31181e-287	-0.553473	0.011	0.14	1.27776e-282	-0.129	IGSF6
HCK	1.37893e-286	-0.416672	0.012	0.142	4.08632e-282	-0.13	HCK
SASH3	5.03132e-286	-0.449618	0.008	0.135	1.49098e-281	-0.127	SASH3
HAVCR2	1.2678e-283	-0.440809	0.011	0.139	3.757e-279	-0.128	HAVCR2
GZMH	6.3291e-282	-1.67808	0.031	0.165	1.87556e-277	-0.134	GZMH
[truncated: 701 more rows]

## Sheet: Table S3
Table S3: MMR gene list
ABCA7
ABCC3
ABHD11
ABHD12
ABHD17C
ABHD2
ACBD3
ACP1
ACSL5
ACTB
ACTN4
ADAM15
ADAM9
ADGRF1
ADGRF5
ADI1
ADIPOR1
ADIRF
AFMID
AGPAT2
AGPAT3
AGRN
AHCY
AHCYL1
AHCYL2
AHR
AIDA
AIF1
AK1
AK2
AKR1C2
AKT1
AKT1S1
ALDH2
ALDH3B1
ALDOA
ALOX5AP
ANGPTL4
ANXA2
ANXA3
AP3D1
APH1A
APLP2
APP
APRT
AQP1
AREG
ARF4
ARID5A
ARL6IP4
ASL
ASPH
ASS1
ATF3
ATF4
ATG101
ATG12
ATN1
ATP11A
ATP1A1
ATP1B1
ATP2A2
ATP6V0B
ATRAID
AURKAIP1
AZIN1
B3GNT3
B3GNT7
B4GALT1
B4GALT2
B4GALT5
BACE2
BAD
BAG3
BCAP31
BCAT1
BCL7C
BCL9L
BCR
BIRC3
BLVRA
BLVRB
BNIP3
BOD1
BOK
BOLA3
BOP1
BTG2
BUD31
BZW2
C1GALT1
C3
C4BPA
C4BPB
CADM1
CALM1
CALM2
CALR
CAMK2N1
CAMTA1
CANT1
CAPN1
CAPN2
CAPRIN1
CARHSP1
CAST
CBR1
CBX1
CBX3
CBX4
CCL5
CCND1
CCNG2
CCNJL
CCNO
CCNY
CCR7
CCT2
CCT5
CCT6A
CD24
CD27
CD3E
CD4
CD44
CD47
CD6
CD84
CDA
CDC34
CDH1
CDH3
CDK4
CDKN2A
CDS1
CEBPB
CEBPD
CELF1
CERS2
CERS6
CETN2
CFLAR
CH25H
CHCHD1
CHCHD2
CHI3L1
CHID1
CHKA
CHP1
CHPF
CHST15
CIB1
CIRBP
CKB
CLCF1
CLDN3
CLDN4
CLTC
CMBL
CNOT2
COA3
COL1A1
COX17
COX5A
COX5B
COX6A1
COX6C
COX8A
CP
CPD
CPE
CRABP2
CREB3L1
CREB3L2
CRLS1
CSF1
CSNK1A1
CSNK1E
CST3
CST6
CST7
CSTB
CTBP1
CTBP2
CTDSP2
CTNNB1
CTNNBIP1
CTSB
CTSD
CUX1
CXXC5
CYB561
CYB5A
CYB5R1
CYBA
CYBB
CYC1
CYP1B1
DAG1
DAP
DBNDD1
DCTPP1
DCUN1D5
DDAH1
DDB1
DDR1
DDX5
DHCR24
DHRS3
DNAJC10
DNAJC3
DNPH1
DPM2
DPP4
DPY19L1
DPYSL2
DPYSL3
DTYMK
DUS1L
DUSP6
DVL1
DYNLL1
EBNA1BP2
EBPL
ECE1
ECHS1
ECI1
EDN1
EEF1A1
EEF1D
EFNA1
EFNA5
EGFR
EGLN3
EGR1
EHF
EIF2AK1
EIF2AK4
EIF2S2
EIF3B
EIF3K
EIF4EBP1
EIF4G1
EIF4G2
EIF6
ELF3
ELK3
EMP2
ENO1
ENSA
ENY2
EPCAM
EPHA2
EPHB4
EPHX1
ERBB2
ERBB3
EREG
ERO1A
ERRFI1
ESRP1
ESRRA
ETFB
ETV1
EXOSC4
EZR
F12
F3
FA2H
FAAP20
FABP5
FADS1
FAM20A
FASN
FASTK
FAU
FBP1
FBXO2
FDPS
FGFR2
FHL2
FIS1
FLOT1
FNIP2
FOLR1
FOXA1
FOXA2
FOXJ1
FUT3
FYN
G6PD
GADD45A
GADD45GIP1
GALE
GALNT1
GALNT10
GALNT12
GALNT14
GALNT2
GALNT3
GALNT5
GALNT6
GAMT
GANAB
GAPDH
GAS6
GCLC
GCSH
GDE1
GDF15
GFPT1
GGCT
GIMAP7
GIPC1
GLIS2
GLRX3
GLRX5
GLS
GLUL
GNAQ
GOLGA2
GOLGA7B
GOLM1
GOLPH3
GPAA1
GPC1
GPCPD1
GPRC5A
GPX1
GPX3
GPX4
GRHL1
GRHPR
GSPT1
GSTA4
GSTO2
GSTP1
GTF2I
GUK1
GZMA
HACD3
HCLS1
HDGF
HDLBP
HES1
HGS
HINT1
HINT2
HLA-DRB1
HM13
HMG20B
HMGA1
HMGB3
HMGN1
HNRNPA1
HNRNPAB
HNRNPD
HOPX
HP
HPGD
HRAS
HS3ST1
HSBP1
HSBP1L1
HSD17B12
HSF1
HSPA5
HSPB1
HSPD1
HSPE1
HSPG2
HTATIP2
HYAL2
HYI
ICMT
ID1
ID2
IDH1
IER3
IER5
IFI27
IFT57
IGFBP3
IGFBP4
IKZF1
IL6ST
IL7R
IMPA2
IMPDH2
INHBB
INPP5D
INTS1
IPO7
IRAK1
IRF2BPL
IRF8
IRX2
IRX3
ITGA1
ITGA2
ITGAV
ITGB2
ITGB8
ITM2A
ITPKC
ITPR3
JMJD8
JTB
JUNB
JUND
JUP
KCNQ1OT1
KDM2A
KDM5B
KDR
KIF22
KITLG
KLF4
KLF5
KRAS
KRT13
KRT17
LAGE3
LAPTM4B
LAPTM5
LARP1
LAT
LCK
LCP2
LDHA
LDLR
LGALS3
LGR4
LIF
LIMCH1
LIPH
LMNA
LMO3
LMO7
LPCAT1
LPGAT1
LPIN2
LRP5
LSM4
LSM5
LTF
LYN
LYPLA1
LYPLA2
MACC1
MACROD1
MAFG
MAFK
MAGED1
MALSU1
MANBAL
MAOA
MAP2K2
MAP3K13
MAPK3
MAPKAPK2
MARK2
MBNL2
MBOAT2
MBOAT7
MCM7
MCTS1
MDFIC
MDH2
MDK
MDM2
MED24
MESP1
MET
METTL5
MEX3D
MFNG
MFSD10
MGAT4B
MGLL
MGST1
MICAL2
MID1IP1
MIDN
MIF
MKNK2
MLEC
MMAB
MMP28
MMP7
MORF4L2
MPG
MPST
MRPL11
MRPL12
MRPL13
MRPL14
MRPL17
MRPL20
MRPL21
MRPL24
MRPL3
MRPL32
MRPL33
MRPL36
MRPL37
MRPL4
MRPL41
MRPL51
MRPL55
MRPL57
MRPS12
MRPS15
MRPS16
MRPS21
MRPS23
MRPS25
MRPS26
MRPS33
MRPS34
MRPS6
MSMO1
MT-ATP6
MT-CO2
MT-ND1
MT-ND2
MT-ND4
MT-ND5
MTA1
MTCH1
MTDH
MUC1
MVP
MYDGF
MYO6
NABP2
NANS
NAPRT
NAT14
NCKAP1L
NCOA7
NCOR2
NDUFA2
NDUFA4
NDUFA4L2
NDUFAB1
NDUFB10
NDUFB2
NDUFB4
NDUFB7
NDUFB9
NDUFC1
NDUFC2
NDUFS4
NDUFS6
NDUFS8
NDUFV2
NECAB3
NF1
NFE2L1
NFE2L3
NFIB
NFIC
NHP2
NKX2-1
NME1
NME3
NME4
NNMT
NOL3
NPC2
NPEPPS
NPM3
NPTN
NQO1
NR2F2
NR2F6
NRIP1
NT5C3B
NTHL1
NTPCR
NUCKS1
NUDT8
NUPR1
NXN
OCLN
OLA1
ONECUT3
OSTC
P4HA2
P4HB
PACSIN3
PAFAH1B3
PAICS
PAIP1
PAM
PARD3
PARK7
PARM1
PAWR
PCBD1
PCGF2
PCSK1N
PCYOX1
PDCD5
PDCD6
PDE4C
PDGFA
PDLIM1
PDXDC1
PDXK
PERP
PFDN2
PFDN4
PFDN5
PFN2
PGD
PGLS
PGM2L1
PGP
PGRMC1
PHF14
PHLDA2
PITX1
PKIB
PKM
PKN1
PKP3
PLA2G12A
PLAT
PLAU
PLAUR
PLEC
PLEK
PLEKHJ1
PLOD2
PLPP2
PLPP5
PLXNB2
PMEPA1
PMVK
PNKD
PNPLA2
PNRC1
POLD2
POLDIP2
POLR2I
POLR2L
PON3
POP7
POR
PPA1
PPCS
PPIA
PPP1CB
PPP1R13L
PPP1R14B
PPP1R1B
PPP1R35
PPP4C
PRDX1
PRDX2
PRDX4
PRDX5
PRDX6
PRELID1
PRKCB
PRKCZ
PRMT1
PROM2
PRSS2
PRSS22
PSENEN
PSME1
PTGES2
PTGR1
PTGS2
PTK2
PTK6
PTMS
PTOV1
PTPRC
PTS
PTTG1IP
PUM1
PXDN
PYCR1
QPRT
RAB1A
RAB1B
RAC1
RAC2
RAD23A
RAD23B
RALBP1
RALY
RAMP1
RARRES2
RBBP8
RBFOX2
RBM47
RBPMS
RDH10
RDX
REPIN1
REXO2
RGCC
RNF187
ROMO1
RPA3
RPL11
RPL12
RPL18
RPL21
RPL23A
RPL24
RPL26
RPL26L1
RPL3
RPL31
RPL32
RPL34
RPL35A
RPL36AL
RPL5
RPL6
RPL8
RPL9
RPLP0
RPN1
RPN2
RPP25
RPS10
RPS12
RPS15
RPS15A
RPS19
RPS25
RPS26
RPS27
RPS27A
RPS28
RPS29
RPS6
RPS6KA3
RRBP1
RTN3
RTN4
RUNX1
RUNX3
S100A10
S100A11
S100A9
SAMD4B
SAMSN1
SAT1
SBNO2
SCARB2
SCD
SCRIB
SDC4
SDR16C5
SELENBP1
SERPINA1
SERPINB1
SERPINH1
SET
SF3B6
SFN
SFTPB
SFTPD
SGMS2
SGPL1
SGPP2
SH3BGRL
SH3YL1
SHB
SHC1
SIX1
SLC12A7
SLC16A3
SLC16A9
SLC25A37
SLC25A39
SLC25A5
SLC2A1
SLC2A3
SLC35B1
SLC35C1
SLC39A1
SLC39A4
SLC44A1
SLC44A4
SLC4A2
SLC52A2
SLC5A3
SLC6A8
SLCO3A1
SLIRP
SLPI
SMAD1
SMAD3
SMAD5
SMARCD2
SMPDL3B
SMUG1
SMURF1
SNF8
SNRNP25
SNRPD1
SNRPE
SNRPG
SOD1
SORBS3
SORD
SOX4
SOX9
SPDEF
SPI1
SPINK1
SPINK5
SPINT1
SPINT2
SPOCK2
SPP1
SPR
SPRED2
SPTSSA
SQLE
SQSTM1
SRD5A1
SRD5A3
SRM
SRP9
SRSF5
SRSF9
SSBP1
SSRP1
SSU72
ST20
ST3GAL1
ST3GAL4
ST6GALNAC1
STK11
STK4
STOML2
STUB1
SUDS3
SULT2B1
SWI5
TAF10
TALDO1
TBC1D16
TBL1XR1
TCEA1
TEAD1
TFAP2A
TFCP2L1
TFF3
TFPI
TGIF1
TIPARP
TJP2
TK1
TKT
TLE2
TM7SF2
TMCO3
TMED2
TMEM14A
TMEM14B
TMEM14C
TMEM150A
TMEM165
TMEM258
TMEM98
TMSB4X
TNFRSF10B
TNFRSF1A
TNFSF10
TNIP1
TNKS1BP1
TOM1L1
TOP1
TP53I3
TPD52L2
TPI1
TRAF4
TRIB1
TRIM2
TRIM28
TRIM29
TRIM56
TRIM8
TRMT112
TRPM8
TRPT1
TSEN34
TSR3
TSTD1
TTYH3
TUSC2
TUSC3
TWF1
TXN
TXNIP
TXNL4A
TXNRD1
TYROBP
UBA52
UBB
UBE2C
UBE2S
UCP2
UGCG
UGDH
UHMK1
UPP1
UQCC2
UQCC3
UQCRC1
UQCRH
UQCRQ
VDAC1
VDAC2
VDR
VEGFA
VGLL4
VIM
VKORC1
VKORC1L1
VSIG2
WAS
WASL
WDR45B
WFDC2
WFDC3
WWC1
WWTR1
XIAP
YAP1
YBX3
YES1
YWHAE
YWHAG
YWHAZ
ZDHHC12
ZDHHC4
ZDHHC9
ZEB2
ZFAND2A
ZFP36L1
ZFP36L2
ZMIZ2
ZNF503
ZNF593
ZNF706
ZNHIT1
PABPC1
ARRB2
PDE4B
RPS4X
FGR
RPS23
SKAP1
TRAT1
EDF1
RASSF5
PSAP
RPL41
FLI1
APOBEC3G
PIK3IP1
BTK
CD86
GZMB
SLC7A7
RPL27A
OLR1
FCGR1A
ISG15
CREM
COX4I1
FABP4
TYMP
HVCN1
MARCO
FN1
PYHIN1
PLAC8
EIF4A2
C5AR1
RPL4
SUMO2
PREX1
SLCO2B1
POU2F2
RPL10A
PTPN6
CD74
SOD2
SLC11A1
ZFP36
LEF1
PDE3B
SLC38A1
RPL17
CD300A
RPS20
CTSL
NCF1
BCL2
BCL11B
ENTPD1
TCF4
IFI6
STAT4
SNRPD2
LILRB4
GATA3
EIF3L
TNFAIP3
SERTAD1
CAMK4
RPS17
RORA
GRN
RPS13
TREM2
RPLP2
FBLN1
HMGB1
INHBA
KLF6
ITGAM
LDLRAD4
RPL36A
NR4A2
ELF1
FUOM
LPL
ITM2C
RAP1A
ATP2B1
CD40LG
ITM2B
CSF1R
NCF2
GPBP1
IGF2
CDKN1B
BATF
SORL1
RPS3A
RHOG
RPS2
SRSF7
KCNAB2
MIAT
RPL38
MYADM
CCND2
CD28
TNFAIP8
HSPA1B
MED4
DAB2
DHX36
SLA2
ZC3HAV1
HPGDS
EGR2
SAMHD1
CD19
PDCD4
CIR1
IFNG
MPP1
COX6B1
TNF
STAT3
SPIB
TNFRSF4
AKNA
CCR6
TCF7
PRPF38B
TCL1A
A2M
THRAP3
ATF6B
CES1
NLRP1
SF3B1
DNAJB1
PHF1
ALDH1A1
TGFB1
TAF7
IKZF3
APOC1
CSRNP1
OSM
LIMS1
NCF4
PECAM1
RBM38
CHST11
CARD16
MYLIP
NR4A3
PPP1R2
PRDM1
PATL2
SCGB1A1
RNMT
CTSS
HMGB2
LYL1
HACD4
ABCG1
DNAJB6
YBX1
MBP
TXK
XCL1
MAF
CNBP
LBH
OAZ1
DDIT4
NR3C1
RBM3
GSTK1
BANK1
MAGOH
IRF1
FOXN3
ATP6AP2
SATB1
TRA2B
CARD8
PCF11
GNAI3
CHST12
PNN
PTGDS
PHF20
AMD1
IK
BEX4
NEMF
SERPINF1
TPP1
ACP5
PIK3R1
SNX3
DDX3X
OSBPL8
MEF2C
SOCS1
C1QBP
RBMX
COL1A2
RPA2
RBL2
UBE2N
DDHD1
PTPN22
IL1B
HNRNPM
CLIC1
DCN
CLU
CCDC88A
DDX6
EIF3G
ELOVL5
ADH1B
XRCC6
SCAF11
S100A8
GADD45B
NFKBIA
CDKN2D
ARID4B
FUS
ARID5B
EIF3D
RBM4
EIF3F
SYF2
SRSF2
MPHOSPH8
HSP90AA1
PIM2
ROCK1
OASL
PRMT9
TLE4
CDC37
TANK
HNRNPA0
BUB3
IRF9
MAGEH1
CYFIP2
PRDM2
SNRPN
MFAP4
GGA1
RBPJ
WTAP
TFRC
ATM
UQCRC2
PPT1
PLBD1
TAOK3
RNF168
EIF4A1
PPHLN1
SERPINB9
AKAP13
CNOT6L
ETS1
FOXP1
CALM3
GNPTAB
N4BP2L2
BAX
CCND3
SF3B5
SRSF3
CDC42
LAP3
GSTO1
DCK
CSTA
GRB2
TNFRSF18
MAFB
HEXA
LIPA
CCDC85B
PIM1
SDCBP
MORF4L1
ACTR3
PSIP1
KMT2E
CPA3
SON
MSN
PIP4K2A
DAZAP2
UXT
CTSC
NCOR1
PLCG2
GPNMB
ISG20
PAIP2
PIAS1
RBM39
TACC1
CCNH
BCLAF1
IDI1
NAAA
LYAR
TNFRSF1B
LITAF
BGN
SMCHD1
IGFBP7
TNFRSF14
CSK
C9orf78
DRAP1
AGER
RGS2
TRIM22
ALOX5
MGAT4A
RBM25
CWF19L2
PRNP
SF1
ATP1B3

## Sheet: Table S4
Table S4: 299 MMR genes after performed univariate Cox regression
id	HR	HR.95L	HR.95H	pvalue
LDHA	1.74635	1.41632	2.15327	1.81964e-07
MYLIP	0.597	0.48714	0.731635	6.64401e-07
VDAC1	1.9025	1.46116	2.47715	1.78791e-06
GAPDH	1.52963	1.28036	1.82743	2.82647e-06
GALNT2	1.81369	1.41353	2.32714	2.85251e-06
SLC2A1	1.26948	1.14247	1.41061	9.14175e-06
CCT6A	1.47878	1.2403	1.7631	1.2998e-05
NKX2-1	0.841494	0.777348	0.910933	1.99127e-05
SHC1	1.62674	1.29963	2.03619	2.15638e-05
BEX4	0.72799	0.627706	0.844295	2.69128e-05
HMGA1	1.31859	1.15801	1.50144	2.99047e-05
TK1	1.31365	1.1524	1.49747	4.4507e-05
SFTPB	0.909387	0.868431	0.952275	5.34976e-05
PLEC	1.40021	1.18763	1.65083	6.15242e-05
B4GALT1	1.59924	1.26667	2.01914	7.90605e-05
ANGPTL4	1.18782	1.08782	1.29701	0.000125033
MYO6	0.670632	0.546608	0.822796	0.000128437
CSNK1E	1.65938	1.27765	2.15518	0.000146495
CD40LG	0.595355	0.454806	0.779339	0.000160323
DPYSL2	0.744785	0.637924	0.869548	0.000192318
TPI1	1.53622	1.22584	1.9252	0.000192864
MAFK	1.31487	1.13801	1.51922	0.000203984
BTG2	0.788412	0.694849	0.894574	0.000225602
PERP	1.35311	1.15089	1.59087	0.000250746
TRIM28	1.59984	1.24395	2.05755	0.000251841
RAD23B	1.79203	1.30901	2.45328	0.0002723
IKZF3	0.690701	0.565505	0.843613	0.000287139
UBE2S	1.3138	1.13311	1.52329	0.000299802
ALDOA	1.44802	1.18445	1.77024	0.000304747
CHKA	0.702759	0.579009	0.852959	0.00035797
ARRB2	0.622217	0.479406	0.80757	0.000361758
EIF3B	1.57484	1.22501	2.02456	0.000394901
YWHAZ	1.56821	1.21856	2.01818	0.000472657
TRIM29	1.17508	1.07282	1.28708	0.0005143
EPHX1	0.813422	0.723686	0.914284	0.000535062
TGIF1	1.56202	1.21348	2.01067	0.000536251
PAICS	1.44771	1.17337	1.78619	0.000557546
FBP1	0.796068	0.697597	0.908438	0.000710859
TFAP2A	1.26333	1.10322	1.44667	0.000723011
HSPD1	1.45349	1.16964	1.80622	0.000742242
NLRP1	0.691552	0.558101	0.856913	0.000747295
HTATIP2	1.42352	1.15905	1.74834	0.000758715
PRDM2	0.596737	0.441658	0.806268	0.000772621
NPC2	0.812974	0.72053	0.917278	0.000774038
C4BPA	0.893675	0.83698	0.954211	0.000775044
VDAC2	1.58871	1.21287	2.08101	0.000775794
BTK	0.726435	0.602179	0.876331	0.000840186
CIRBP	0.696213	0.562005	0.86247	0.000919338
EIF4G1	1.53561	1.191	1.97992	0.000939601
PMEPA1	1.2698	1.10142	1.46391	0.000998614
TP53I3	1.33089	1.12171	1.57908	0.00105126
DDIT4	1.22721	1.08425	1.38902	0.00119505
BIRC3	1.22631	1.08379	1.38757	0.00121008
CAMTA1	0.529619	0.358338	0.78277	0.00142934
SELENBP1	0.847024	0.76472	0.938186	0.00145554
SFTPD	0.907611	0.854635	0.96387	0.00158198
CCR6	0.0959934	0.0223283	0.412693	0.0016362
HPGDS	0.751808	0.628965	0.898645	0.00172437
SULT2B1	1.23365	1.08155	1.40715	0.0017625
UBE2C	1.16389	1.05772	1.2807	0.00187123
ACTN4	1.4172	1.1374	1.76584	0.00188854
XRCC6	1.66517	1.20712	2.29703	0.00189087
GPC1	1.27975	1.09502	1.49565	0.00192712
PLOD2	1.1991	1.06901	1.34502	0.00194288
PPIA	1.49309	1.15844	1.92443	0.00196268
LPGAT1	1.43298	1.14067	1.80019	0.00199677
PHF1	0.633975	0.474616	0.846841	0.00203254
GOLM1	1.28645	1.09557	1.5106	0.00211414
DTYMK	1.38013	1.12316	1.6959	0.00217764
WFDC2	0.879006	0.808682	0.955444	0.00243514
EGLN3	1.1639	1.05484	1.28423	0.00249731
ASPH	1.21646	1.07101	1.38165	0.00256201
PKP3	1.3571	1.1116	1.65681	0.00270705
POLD2	1.4314	1.13138	1.81097	0.00280274
RPP25	1.3202	1.10024	1.58413	0.0028151
PPP1R13L	1.31525	1.09839	1.57493	0.00287509
ANXA2	1.33984	1.10464	1.62511	0.00297384
PLAUR	1.23261	1.07301	1.41597	0.00311793
ALDH2	0.790465	0.676294	0.923909	0.0031335
LGR4	1.26723	1.08289	1.48294	0.00314848
CARHSP1	1.43277	1.12835	1.81932	0.003169
CPA3	0.863833	0.783505	0.952396	0.00328836
RAC1	1.54823	1.15592	2.07369	0.00336963
S100A10	1.27068	1.08225	1.49191	0.00344328
IRF8	0.786348	0.668877	0.92445	0.00359638
LMO3	0.861171	0.778687	0.952393	0.00362022
EIF6	1.49132	1.13926	1.95216	0.00362658
PARM1	0.856858	0.771766	0.951331	0.0037923
MAGEH1	0.74994	0.61676	0.911878	0.0039175
HNRNPAB	1.52498	1.14431	2.03229	0.00397695
MIF	1.26617	1.07784	1.48741	0.00407474
PTGDS	0.861241	0.777737	0.953711	0.00409447
BZW2	1.38555	1.10899	1.73109	0.00409725
ADH1B	0.867718	0.78739	0.95624	0.00419944
CD19	0.776885	0.653533	0.923519	0.00421126
PRKCB	0.716182	0.569432	0.900752	0.00432505
B3GNT3	1.19001	1.05555	1.34159	0.0044596
SERPINH1	1.34506	1.09611	1.65055	0.004529
AGER	0.892946	0.825788	0.965566	0.00453506
BUB3	1.56433	1.1471	2.13331	0.00469782
CCDC85B	1.29901	1.08346	1.55743	0.00471517
CANT1	1.39818	1.10721	1.7656	0.00487023
CH25H	0.850707	0.759988	0.952256	0.00495006
TXNRD1	1.14671	1.04166	1.26236	0.00523126
SLC44A1	1.41145	1.10686	1.79987	0.00546064
MFAP4	0.871126	0.7901	0.960461	0.00560769
INTS1	1.33668	1.08847	1.64149	0.00562534
EPHA2	1.20384	1.05567	1.37282	0.00563475
TXN	1.25554	1.06859	1.47519	0.00566629
TRIM22	0.804751	0.689787	0.938874	0.00574616
AK2	0.663104	0.494545	0.889114	0.0060442
BANK1	0.739007	0.595258	0.917471	0.00613633
F12	1.28994	1.0746	1.54842	0.00629448
PRKCZ	0.764356	0.630244	0.927006	0.00633395
TLE2	0.800239	0.681855	0.939177	0.00636801
PTPRC	0.831145	0.727696	0.949299	0.00638757
NPTN	1.48496	1.11641	1.97517	0.00659648
SSRP1	1.48407	1.11607	1.97341	0.0066225
RDX	1.32	1.07925	1.61445	0.00688597
GPX3	0.834993	0.732495	0.951833	0.00696037
ENO1	1.3886	1.09273	1.76459	0.00724707
ACTB	1.48572	1.11137	1.98617	0.00752142
PIK3IP1	0.763861	0.626732	0.930995	0.00762541
CD47	0.783201	0.654466	0.937259	0.00764872
ST3GAL4	1.24589	1.05971	1.46478	0.00776123
ITPKC	1.33663	1.07863	1.65633	0.00800807
RBPMS	0.794541	0.670151	0.94202	0.00810826
HSP90AA1	1.39007	1.08876	1.77476	0.00823658
SET	1.48355	1.1068	1.98853	0.00831832
RORA	0.655396	0.478851	0.897032	0.00832591
RBL2	0.72867	0.575805	0.922119	0.00841606
CD6	0.76006	0.619702	0.932208	0.0084412
TWF1	1.34024	1.07749	1.66706	0.00853063
SNRPE	1.4102	1.09151	1.82194	0.00854167
MRPS12	1.2961	1.06807	1.57281	0.00861564
GALNT3	1.21095	1.04956	1.39716	0.00872319
TNFRSF1A	1.43021	1.09415	1.86948	0.00883527
NUPR1	0.837385	0.733205	0.956369	0.00884252
IKZF1	0.768406	0.630651	0.93625	0.00896305
ENTPD1	0.697176	0.531278	0.914879	0.00927914
CD28	0.700546	0.535707	0.916107	0.00931912
CCT5	1.30241	1.06714	1.58954	0.00934334
PTTG1IP	1.41335	1.08859	1.835	0.00939824
KITLG	0.819759	0.705205	0.952922	0.00965695
CLIC1	1.40067	1.08381	1.81018	0.0100237
GNAI3	1.63156	1.1225	2.37148	0.0103005
GCLC	1.13027	1.0293	1.24115	0.0103215
GANAB	1.46089	1.09331	1.95205	0.0103695
CHCHD2	1.27088	1.05801	1.52658	0.0103821
CTBP2	1.56882	1.11071	2.21586	0.0105903
PLCG2	0.716334	0.554567	0.925288	0.0106324
CD74	0.873421	0.786969	0.969371	0.0109303
EIF2S2	1.54132	1.10421	2.15145	0.0110051
KLF5	1.23014	1.04848	1.44326	0.0110625
GDF15	0.886441	0.807668	0.972897	0.0111285
CCT2	1.19355	1.04112	1.36831	0.0111494
IER3	1.1737	1.03714	1.32824	0.0111562
SMAD3	1.34925	1.07051	1.70056	0.0111785
CDA	1.10516	1.02284	1.19411	0.0113477
NECAB3	0.794374	0.664365	0.949824	0.0115863
SLC6A8	1.18054	1.03771	1.34303	0.0116498
HOPX	0.898386	0.826505	0.976517	0.0117869
HNRNPM	1.54043	1.10034	2.15653	0.0118354
TRIM2	0.832517	0.721624	0.960452	0.0119638
SPIB	0.771593	0.630214	0.944688	0.01204
CYFIP2	0.802302	0.675539	0.952851	0.0120595
FDPS	1.36675	1.06962	1.7464	0.012485
N4BP2L2	0.688825	0.513952	0.9232	0.0126041
DPY19L1	1.22141	1.04374	1.42933	0.012639
HCLS1	0.829042	0.715206	0.960996	0.0128494
LPCAT1	0.864296	0.770219	0.969865	0.0131245
CCR7	0.81777	0.697317	0.959031	0.0133416
ETV1	0.825147	0.708411	0.961119	0.0135292
OLA1	1.42133	1.07462	1.87989	0.0137242
DYNLL1	1.47518	1.08185	2.01151	0.0140013
PIK3R1	0.742129	0.584948	0.941546	0.01405
NME4	1.27968	1.0506	1.55872	0.0142689
CD84	0.805655	0.677626	0.957875	0.0143896
PECAM1	0.785575	0.647492	0.953107	0.0144082
MRPL13	1.2887	1.0516	1.57926	0.0144851
ATP2B1	1.25472	1.04585	1.5053	0.0145861
PYHIN1	0.692112	0.514747	0.930592	0.0148441
LIMCH1	0.820809	0.700112	0.962314	0.0149602
MRPL12	1.24202	1.04189	1.48058	0.0156155
METTL5	1.45057	1.07239	1.96213	0.0158034
IL6ST	0.793706	0.657889	0.957562	0.0158289
FGFR2	0.816926	0.692767	0.963337	0.0162151
FA2H	1.14605	1.02527	1.28107	0.0164329
PGD	1.18597	1.03143	1.36366	0.016644
IL7R	0.855129	0.75201	0.972387	0.0169841
ZEB2	0.754751	0.598363	0.952011	0.0175446
PABPC1	1.29763	1.04554	1.61049	0.0180739
PIM2	0.841391	0.728999	0.971109	0.0182404
NFIB	0.802776	0.668367	0.964213	0.0187849
C1QBP	1.28784	1.04284	1.59041	0.0187962
HYI	0.746874	0.584919	0.953671	0.0192658
CADM1	0.861952	0.760901	0.976424	0.0195449
SATB1	0.760473	0.604278	0.957041	0.0195803
RAD23A	1.46239	1.06202	2.01367	0.0198766
LPL	0.89202	0.810066	0.982264	0.020131
LARP1	1.35706	1.04871	1.75606	0.0202517
SIX1	0.859892	0.756815	0.977009	0.0205048
SORD	1.30877	1.042	1.64385	0.0206844
MEF2C	0.787425	0.643049	0.964215	0.0207454
S100A11	1.25122	1.03404	1.51402	0.0212183
CYB5A	0.843433	0.729702	0.974891	0.0212188
MDH2	1.3521	1.04583	1.74807	0.0213405
CDC37	1.42571	1.05389	1.92871	0.0214262
PCF11	0.690346	0.502509	0.948395	0.0221982
EFNA5	1.18667	1.02429	1.3748	0.0226282
SNRPD2	1.25068	1.03157	1.51634	0.0228339
ID2	0.817502	0.687019	0.972768	0.0231372
COL1A1	1.11211	1.01455	1.21906	0.0233124
PDCD5	1.27435	1.03244	1.57295	0.0239985
PITX1	1.12774	1.01566	1.25218	0.0243885
FOLR1	0.92416	0.862762	0.989927	0.0245372
ID1	1.12651	1.01531	1.24989	0.0246782
MAOA	0.882889	0.791797	0.984462	0.0249726
KRAS	1.27226	1.03028	1.57106	0.0252759
DDB1	1.52011	1.05317	2.19407	0.0253085
BLVRB	1.19122	1.02184	1.38868	0.025344
PTPN6	0.739572	0.567729	0.96343	0.0253448
IFT57	0.854355	0.74424	0.980762	0.0253593
LYL1	0.738025	0.565289	0.963544	0.0255526
PAFAH1B3	1.19641	1.02212	1.40043	0.0255968
YES1	1.3081	1.03272	1.65691	0.0259549
CD27	0.861122	0.754701	0.98255	0.0263154
PHF14	1.37389	1.0373	1.8197	0.0267353
RBM39	0.722474	0.5414	0.96411	0.0272267
FYN	0.802544	0.660108	0.975714	0.0273423
A2M	0.87306	0.773771	0.985091	0.0275361
COL1A2	1.12499	1.0131	1.24924	0.0275641
CBX3	1.33519	1.03239	1.7268	0.0276024
NCKAP1L	0.83048	0.703958	0.979742	0.0276189
SOD1	1.3066	1.02974	1.6579	0.0277206
LCK	0.828	0.699823	0.979653	0.0278407
SORL1	0.845179	0.727365	0.982076	0.0280846
MFNG	0.787098	0.635619	0.974678	0.0281538
TRAT1	0.746214	0.574551	0.969166	0.0281799
HDGF	1.30266	1.02842	1.65002	0.0283545
EMP2	0.841597	0.721344	0.981897	0.0283654
LCP2	0.820877	0.687883	0.979584	0.0286194
CHPF	1.2195	1.02045	1.45737	0.0290632
AGRN	1.19493	1.01797	1.40266	0.0294255
LEF1	0.763835	0.599305	0.973533	0.029504
FLI1	0.773446	0.612725	0.976326	0.0306529
HNRNPA0	1.45517	1.0349	2.0461	0.0309863
MSMO1	1.25253	1.02045	1.5374	0.0312693
TNFRSF14	0.824246	0.691255	0.982824	0.0313232
YWHAE	1.39423	1.0297	1.88781	0.0316144
CEBPB	1.23878	1.01879	1.50628	0.0318296
CARD8	0.69505	0.49842	0.969252	0.0320299
EREG	1.08798	1.00702	1.17545	0.0325794
IGFBP3	1.12334	1.00962	1.24986	0.0326977
MARK2	1.39809	1.02788	1.90165	0.0327461
OASL	1.16539	1.01232	1.34161	0.0331376
KLF4	1.15462	1.01135	1.3182	0.03343
DPP4	0.911873	0.837533	0.992812	0.0334845
SCGB1A1	0.954321	0.913893	0.996538	0.0342604
SNF8	1.45929	1.02786	2.07182	0.0345463
LSM5	1.33945	1.02125	1.7568	0.0346957
EGR2	0.829628	0.697526	0.986747	0.0347952
FGR	0.841022	0.715182	0.989005	0.0362903
HMGB2	1.19424	1.01114	1.41049	0.0365838
EIF3D	1.40241	1.02122	1.92587	0.0366412
PDE4B	0.796727	0.643254	0.986816	0.0373852
SFN	1.15266	1.00801	1.31808	0.0378449
CCND2	0.836565	0.706658	0.990354	0.038215
PLBD1	1.15088	1.00765	1.31446	0.0382282
TCL1A	0.775111	0.609105	0.98636	0.038298
PLEK	0.868814	0.76052	0.992528	0.0384165
CAMK2N1	1.12931	1.00631	1.26734	0.038742
ITGA2	1.11643	1.00557	1.23952	0.0390093
ACSL5	0.890331	0.797079	0.994492	0.0396082
PHLDA2	1.14284	1.00593	1.29839	0.0402857
SSBP1	1.3717	1.01396	1.85566	0.0403748
CYB5R1	0.784014	0.62058	0.990489	0.0413417
ENY2	1.40295	1.01328	1.94247	0.0414044
FHL2	1.14488	1.00528	1.30387	0.0414154
LBH	0.846777	0.721313	0.994063	0.0420789
COX5A	1.28419	1.00895	1.63453	0.0421202
SQLE	1.16462	1.00543	1.34902	0.0421361
MGAT4A	0.799197	0.64359	0.992426	0.0424807
OCLN	0.831069	0.694699	0.994208	0.0430237
KCNAB2	0.805811	0.653606	0.99346	0.0432391
PFDN2	1.23908	1.00554	1.52687	0.0442441
LAT	0.483889	0.237983	0.983888	0.0449818
MRPL3	1.34304	1.00641	1.79225	0.045136
CD3E	0.864464	0.749314	0.997309	0.0458354
TPD52L2	1.35651	1.00524	1.83053	0.0461356
NME1	1.20292	1.00288	1.44285	0.0464853
MRPL11	1.26171	1.00346	1.58643	0.0466447
HSPE1	1.24416	1.00319	1.543	0.0467009
LMNA	1.25027	1.00263	1.55908	0.0473401
SOX9	1.10759	1.00116	1.22534	0.0474182
COX8A	1.26723	1.0018	1.60299	0.0482745
CHST11	1.19735	1.00116	1.432	0.0485346
MCM7	1.18271	1.00077	1.39772	0.048947
GALNT14	1.1164	1.00009	1.24624	0.049813

## Sheet: Table S5
Table S5: 1592 gene-pairs after performed univariate Cox regression
id	HR	HR.95L	HR.95H	pvalue
PRKCB|TFAP2A	0.44156	0.327484	0.595373	8.29331e-08
CH25H|TRIM29	0.424891	0.308723	0.584772	1.50085e-07
MYLIP|BUB3	0.469112	0.350464	0.627928	3.6221e-07
TRIM29|ADH1B	2.10465	1.55503	2.84852	1.44227e-06
EREG|HPGDS	2.0529	1.53215	2.75065	1.44883e-06
EPHA2|PARM1	2.04702	1.52097	2.75501	2.27906e-06
EGLN3|PTPRC	2.00044	1.49208	2.68202	3.56976e-06
CD27|EGLN3	0.495982	0.368418	0.667714	3.79197e-06
TFAP2A|LEF1	1.98784	1.484	2.66275	4.0898e-06
TRIM29|CYFIP2	2.15134	1.54957	2.98682	4.73624e-06
BTG2|MDH2	0.467237	0.337258	0.64731	4.76397e-06
BTG2|ID1	0.50637	0.378104	0.678148	4.9702e-06
TFAP2A|RORA	2.06704	1.51252	2.82485	5.20174e-06
CCR7|EGLN3	0.461761	0.330823	0.644523	5.58106e-06
BTG2|PMEPA1	0.484835	0.354424	0.663231	5.93465e-06
IRF8|GNAI3	0.50909	0.379842	0.682316	6.23713e-06
GALNT2|MYO6	2.01185	1.48445	2.72662	6.58116e-06
GPC1|ADH1B	2.5347	1.68394	3.81529	8.28556e-06
TFAP2A|NLRP1	1.9457	1.45171	2.60779	8.41442e-06
IKZF1|TFAP2A	0.512885	0.382316	0.688048	8.41996e-06
MAOA|TK1	0.48079	0.346783	0.666582	1.11803e-05
PARM1|TP53I3	0.513898	0.381718	0.691848	1.1427e-05
TFAP2A|PYHIN1	2.18163	1.53931	3.09197	1.16451e-05
PARM1|PMEPA1	0.518718	0.386312	0.696506	1.26975e-05
FBP1|VDAC1	0.518153	0.384919	0.697504	1.45497e-05
EGLN3|CCND2	1.9214	1.42923	2.58306	1.52276e-05
MAOA|PMEPA1	0.518061	0.383521	0.699797	1.81373e-05
NKX2-1|NME4	0.503462	0.367694	0.68936	1.86885e-05
PPP1R13L|RBPMS	1.89396	1.41229	2.5399	1.99369e-05
PLOD2|MYLIP	1.90079	1.41416	2.55487	2.07561e-05
CAMK2N1|IFT57	1.9167	1.41941	2.58821	2.18197e-05
GALNT2|PARM1	1.91941	1.42036	2.59379	2.1943e-05
EFNA5|RBPMS	1.90801	1.41546	2.57195	2.22928e-05
CH25H|MRPL13	0.456844	0.317847	0.656626	2.31026e-05
CANT1|FBP1	2.00325	1.45082	2.76603	2.43726e-05
GPX3|DDIT4	0.528408	0.392796	0.710839	2.49173e-05
NUPR1|UBE2C	0.502126	0.364448	0.691815	2.51665e-05
TFAP2A|HPGDS	1.87782	1.40042	2.51796	2.55184e-05
PAICS|BEX4	1.86866	1.39591	2.50152	2.65413e-05
GALNT2|BEX4	1.88436	1.4016	2.53339	2.72019e-05
FBP1|SSRP1	0.504241	0.365743	0.695184	2.9272e-05
BTG2|C1QBP	0.53301	0.396474	0.716567	3.08203e-05
FBP1|MDH2	0.530334	0.393429	0.714881	3.14106e-05
SELENBP1|TP53I3	0.521328	0.383602	0.708502	3.15999e-05
OLA1|CPA3	2.05283	1.4614	2.88362	3.35148e-05
C4BPA|MRPL11	0.538172	0.401454	0.721449	3.42261e-05
C4BPA|EPHA2	0.534764	0.397617	0.719217	3.47492e-05
C4BPA|PLOD2	0.527509	0.389284	0.714814	3.69865e-05
FBP1|DDIT4	0.539583	0.402148	0.723986	3.9001e-05
PLEK|UBE2C	0.484418	0.342949	0.684246	3.9008e-05
C4BPA|PMEPA1	0.53756	0.399861	0.722679	3.93761e-05
PLAUR|TLE2	2.0252	1.4466	2.83523	3.94346e-05
ID2|PMEPA1	0.530638	0.391939	0.718421	4.14431e-05
ANGPTL4|LPL	1.93144	1.40774	2.64996	4.51864e-05
PARM1|HNRNPA0	0.53686	0.398148	0.723899	4.53216e-05
GALNT3|IFT57	1.85719	1.3786	2.50193	4.6683e-05
ANGPTL4|MFAP4	1.86096	1.37976	2.51	4.72649e-05
C4BPA|ITGA2	0.528509	0.388528	0.718923	4.86495e-05
MCM7|BEX4	1.92171	1.40204	2.63399	4.89257e-05
BTG2|PFDN2	0.482159	0.339059	0.685653	4.89301e-05
ANGPTL4|CD27	1.9819	1.42334	2.75966	5.1237e-05
LPGAT1|MYLIP	1.83517	1.36754	2.46271	5.21426e-05
IFT57|KLF4	0.51702	0.375591	0.711704	5.21596e-05
PLEK|TK1	0.366176	0.22504	0.595825	5.24064e-05
CDA|MFAP4	1.90219	1.39251	2.59843	5.3307e-05
UBE2S|ARRB2	1.92895	1.40185	2.65424	5.47892e-05
EREG|BTK	1.86202	1.37498	2.52159	5.86317e-05
EREG|FLI1	1.84326	1.367	2.48545	6.07807e-05
C4BPA|DDB1	0.549461	0.410005	0.73635	6.10188e-05
TP53I3|PHF1	1.83266	1.36266	2.46479	6.16062e-05
TRIM29|CD19	1.8177	1.35629	2.43608	6.34017e-05
EGLN3|AGER	1.82277	1.35821	2.44623	6.34226e-05
EGLN3|TLE2	1.83156	1.36136	2.46418	6.39202e-05
EPHX1|TRIM28	0.544813	0.404436	0.733915	6.46943e-05
TFAP2A|BANK1	1.81037	1.35282	2.42266	6.526e-05
GPC1|AGER	1.81652	1.35496	2.43529	6.57931e-05
FDPS|PTGDS	1.92043	1.3937	2.64622	6.62086e-05
PMEPA1|TRIM22	2.00124	1.42248	2.81549	6.79762e-05
PLAUR|MAGEH1	1.91719	1.39129	2.64188	6.93128e-05
ITGA2|CPA3	1.85423	1.36724	2.51468	7.12323e-05
HYI|TRIM29	0.515717	0.371838	0.71527	7.25315e-05
FGFR2|TFAP2A	0.554971	0.41467	0.742741	7.49109e-05
NUPR1|PLAUR	0.508898	0.363855	0.71176	7.93516e-05
SQLE|CPA3	1.92688	1.39088	2.66944	8.02103e-05
HMGA1|WFDC2	1.83454	1.35692	2.48028	8.02665e-05
CHKA|EGLN3	0.555994	0.414593	0.745622	8.83916e-05
CIRBP|TP53I3	0.530713	0.386417	0.728891	9.10414e-05
TRIM29|BTK	1.88001	1.37026	2.57939	9.15185e-05
EIF4G1|FBP1	1.80969	1.34419	2.43641	9.24749e-05
SFTPB|HSP90AA1	0.533908	0.389723	0.731437	9.33686e-05
CCR7|TFAP2A	0.553161	0.411009	0.744479	9.34605e-05
POLD2|BEX4	1.92369	1.38535	2.67123	9.38576e-05
BTG2|HMGA1	0.499688	0.352711	0.707911	9.47639e-05
MYO6|TP53I3	0.555049	0.412848	0.74623	9.6845e-05
EREG|FGFR2	1.81252	1.34379	2.44474	9.80017e-05
CAMK2N1|MYLIP	1.78439	1.33301	2.38861	9.95359e-05
UBE2C|ARRB2	1.95208	1.39326	2.73502	0.000101322
PARM1|TK1	0.556241	0.413741	0.747821	0.0001026
PLAUR|PTPN6	1.83478	1.35067	2.4924	0.000103039
SQLE|PIK3IP1	1.78156	1.32734	2.3912	0.000120148
ENY2|IL7R	1.8122	1.33747	2.45544	0.000124959
PLAUR|PIM2	1.77185	1.32203	2.37474	0.000129044
TP53I3|MYLIP	1.89188	1.36466	2.62278	0.000130562
PLEC|SFTPD	1.76863	1.31994	2.36984	0.000133853
PLAUR|PECAM1	1.76573	1.31776	2.366	0.000140066
UBE2C|CPA3	1.97502	1.38993	2.80641	0.000146579
TK1|ARRB2	2.37161	1.51843	3.70417	0.000147102
SLC2A1|MFAP4	1.76061	1.3142	2.35866	0.00014989
GALNT2|ID2	1.8012	1.3277	2.44356	0.000155919
MAOA|NME4	0.547363	0.400347	0.748366	0.000159158
TRIM29|SATB1	1.78968	1.32289	2.42118	0.000160239
CH25H|GALNT14	0.569289	0.424681	0.763137	0.000164625
EFNA5|TRIM2	1.7951	1.32362	2.43454	0.000167571
CCR7|TRIM29	0.544172	0.396373	0.747082	0.000167699
MYO6|PAICS	0.563331	0.417777	0.759596	0.000167963
SORD|CYFIP2	1.74964	1.30722	2.34181	0.00016911
FA2H|LPL	1.7511	1.30772	2.34481	0.000169258
C4BPA|MRPL13	0.542059	0.393908	0.74593	0.000170259
ALDOA|NPC2	1.81556	1.33031	2.47782	0.000170756
KLF4|MYLIP	1.77596	1.31609	2.39653	0.00017243
FBP1|EIF3D	0.572475	0.427744	0.766178	0.000176061
F12|CD19	1.83793	1.33709	2.52637	0.000177098
CH25H|PLOD2	0.4981	0.345551	0.717995	0.000187184
BTG2|LARP1	0.55826	0.411048	0.758196	0.000189733
FBP1|SERPINH1	0.568656	0.422734	0.764949	0.000190733
CD27|SULT2B1	0.572956	0.427122	0.768584	0.000202255
MAOA|POLD2	0.550215	0.40146	0.754088	0.0002032
SSBP1|BEX4	1.7684	1.30838	2.39017	0.000208455
GPC1|PIK3IP1	1.77838	1.31148	2.4115	0.00021135
SIX1|TRIM29	0.550085	0.400608	0.755337	0.000220477
C4BPA|VDAC2	0.576656	0.430464	0.772496	0.000223981
EREG|CD28	1.73175	1.29344	2.31859	0.00022592
TRIM29|ENTPD1	1.86996	1.34073	2.60811	0.000226669
C4BPA|PAICS	0.576121	0.429748	0.772349	0.000226701
HCLS1|UBE2C	0.53747	0.386322	0.747753	0.00022838
NCKAP1L|SLC6A8	0.560761	0.412246	0.76278	0.000228759
EREG|PRKCB	1.73523	1.29417	2.3266	0.000230164
CD3E|SULT2B1	0.565893	0.417973	0.766161	0.000230501
NCKAP1L|UBE2S	0.549653	0.39972	0.755825	0.000230914
CH25H|LSM5	0.506953	0.353063	0.727918	0.000232828
DPP4|MRPL13	0.575458	0.428667	0.772516	0.000235278
CCT6A|FBP1	1.73738	1.29298	2.33451	0.000247642
DPP4|GALNT3	0.577345	0.430307	0.774626	0.000249497
PLAUR|MYLIP	1.79008	1.31043	2.4453	0.000253353
S100A11|SFTPB	1.72484	1.28764	2.3105	0.000257216
FA2H|CPA3	1.72275	1.28662	2.30672	0.000260115
DPP4|FA2H	0.568102	0.419359	0.769604	0.000261492
TK1|CPA3	2.22555	1.44843	3.41961	0.000261736
HTATIP2|BEX4	1.78745	1.30831	2.44206	0.000264395
C4BPA|PLAUR	0.575251	0.427352	0.774336	0.000265764
BTG2|EIF4G1	0.562345	0.412655	0.766335	0.000267084
KLF5|NKX2-1	1.77478	1.30303	2.41733	0.000273759
PTGDS|C1QBP	0.546475	0.394573	0.756855	0.000276389
EREG|ZEB2	1.73263	1.28787	2.33098	0.000281832
CD84|EREG	0.570889	0.421738	0.772789	0.000285332
ANGPTL4|FGR	1.87386	1.33402	2.63214	0.00029199
ANGPTL4|PLEK	1.72665	1.28475	2.32055	0.000293258
SLC6A8|ENTPD1	1.78858	1.30548	2.45044	0.000295299
GALNT14|CD19	1.86355	1.32957	2.61198	0.000301995
ANGPTL4|ADH1B	1.96154	1.36066	2.82777	0.000305926
FHL2|MAGEH1	1.7298	1.28419	2.33003	0.000311248
PAICS|CPA3	1.94362	1.3543	2.78938	0.000311689
PTGDS|CDC37	0.459902	0.301487	0.701557	0.000312044
EFNA5|ADH1B	1.80225	1.30835	2.48261	0.000312489
EREG|SPIB	1.71239	1.27802	2.2944	0.00031424
PMEPA1|CPA3	2.00167	1.37229	2.91971	0.000314428
GCLC|MYLIP	1.73592	1.28569	2.34382	0.0003177
BLVRB|FOLR1	1.7125	1.27742	2.29578	0.000321729
CD27|OASL	0.576854	0.427318	0.77872	0.000326126
ID2|PLAUR	0.576262	0.42661	0.77841	0.000327162
CTBP2|CYB5A	1.77731	1.29867	2.43235	0.000327525
SFTPD|PLBD1	0.556073	0.4037	0.765956	0.000328289
EGLN3|FGR	1.71027	1.27591	2.29248	0.000330699
NKX2-1|PLAUR	0.56335	0.411786	0.770701	0.000332169
PLAUR|PHF1	1.73806	1.28492	2.35102	0.0003351
CANT1|MAOA	1.79622	1.3036	2.47499	0.000342255
CCT2|DPYSL2	1.92134	1.34357	2.74757	0.000345911
GALNT14|SIX1	1.70191	1.2718	2.27748	0.000346783
ANGPTL4|BEX4	1.71063	1.27473	2.29558	0.000346968
EMP2|HNRNPA0	0.578307	0.428318	0.780819	0.000350132
EFNA5|AGER	1.70234	1.27153	2.27911	0.000352107
MAOA|PAFAH1B3	0.571014	0.419904	0.776503	0.000353116
EGLN3|PRDM2	1.72165	1.2776	2.32004	0.000357503
NME1|CPA3	1.93098	1.34529	2.77167	0.000359104
CD6|F12	0.589146	0.440429	0.788079	0.000364645
MCM7|MAGEH1	2.0236	1.3733	2.98185	0.000365589
SELENBP1|SET	0.551421	0.397467	0.765009	0.000365808
PERP|MFAP4	1.95489	1.35171	2.82725	0.000369671
NPC2|CLIC1	0.570937	0.419342	0.777335	0.000371207
CADM1|SLC6A8	0.58801	0.438929	0.787727	0.000371857
DPP4|SMAD3	0.584307	0.434581	0.785618	0.000374558
ALDH2|MRPL3	0.504043	0.345415	0.735518	0.000380744
DPP4|SLC6A8	0.575075	0.423717	0.780499	0.000384887
FBP1|RAD23A	0.568242	0.415822	0.776532	0.0003892
EREG|CD40LG	1.69467	1.26604	2.26843	0.00039184
PLOD2|RBL2	1.7116	1.27168	2.30372	0.000391901
FHL2|TRIM22	1.70243	1.26844	2.2849	0.000394456
LPCAT1|EIF3D	0.57178	0.419546	0.779253	0.000401586
NCKAP1L|OASL	0.589153	0.439518	0.789731	0.000401615
PRKCB|TRIM29	0.582359	0.43164	0.785706	0.00040279
GALNT2|MAOA	1.70201	1.26766	2.28517	0.000403591
EPHA2|SFTPD	1.7723	1.29071	2.43358	0.0004042
UBE2C|AGER	1.78872	1.29591	2.46894	0.000405698
ITGA2|LPL	1.79195	1.29687	2.47604	0.000406787
CHKA|EFNA5	0.583492	0.432809	0.786637	0.000408544
FA2H|TLE2	1.76792	1.28867	2.42541	0.00041248
EFNA5|CPA3	1.69105	1.26336	2.26353	0.00041335
SOX9|CPA3	1.6898	1.26282	2.26116	0.000415306
EFNA5|PIK3R1	1.7687	1.28866	2.42756	0.000415961
PTGDS|PLBD1	0.5831	0.432176	0.786729	0.000416212
CCR7|F12	0.592546	0.442952	0.792662	0.000423271
C4BPA|TP53I3	0.588805	0.43859	0.790467	0.000424028
GDF15|GPC1	0.547904	0.392084	0.76565	0.000425066
MRPL12|ARRB2	2.26407	1.43624	3.56905	0.000433227
EGLN3|MAGEH1	1.75471	1.28276	2.40031	0.000435166
EREG|ADH1B	1.70281	1.26576	2.29077	0.000435979
C4BPA|RBL2	0.573494	0.420553	0.782055	0.000442533
EREG|SATB1	1.7018	1.26498	2.28947	0.000442983
DTYMK|ADH1B	2.1901	1.41397	3.39225	0.000445322
ADH1B|BUB3	0.475041	0.313526	0.719761	0.000446321
KLF4|MYO6	1.77209	1.28702	2.43997	0.000454362
PMEPA1|SFTPD	1.71065	1.26709	2.30949	0.0004553
CCR7|SULT2B1	0.586885	0.435668	0.790588	0.0004554
GPX3|IGFBP3	0.583324	0.431547	0.788484	0.000455765
LIMCH1|MRPL13	0.589936	0.439166	0.792465	0.000457145
ENY2|PIK3IP1	1.75316	1.28041	2.40046	0.000462421
ALDH2|CCT2	0.546795	0.389974	0.766679	0.000464154
GALNT3|BEX4	1.69873	1.26234	2.28598	0.000469066
KRAS|ADH1B	2.05304	1.37196	3.07223	0.000469353
GALNT2|CPA3	1.92964	1.33422	2.7908	0.000480223
HSPD1|SFTPD	1.70521	1.2634	2.30153	0.000486513
TRIM29|KCNAB2	1.79603	1.2924	2.49592	0.000487251
GPX3|TRIM28	0.57302	0.419038	0.783587	0.000487991
ACTN4|SFTPD	1.70853	1.26423	2.30899	0.000490724
TNFRSF1A|PTGDS	2.04553	1.3672	3.06039	0.000498578
SOX9|PIK3IP1	1.74728	1.27575	2.39309	0.000506029
GALNT2|LIMCH1	1.94048	1.33499	2.82061	0.000512754
EGLN3|BANK1	1.93775	1.33381	2.81514	0.000517524
EMP2|GALNT2	0.591915	0.440223	0.795877	0.000517926
GALNT2|MAGEH1	1.82997	1.30077	2.57447	0.000520769
ALDOA|SFTPB	1.73118	1.26969	2.36041	0.000521494
EGLN3|MFNG	1.68068	1.25343	2.25358	0.000521757
FHL2|PRKCZ	1.79806	1.29073	2.5048	0.000522701
SFN|SFTPD	1.76384	1.27988	2.43078	0.000524363
SLC6A8|ADH1B	1.72622	1.26787	2.35028	0.000525685
SFTPD|VDAC1	0.595799	0.444419	0.798743	0.00053526
MRPL13|BEX4	1.79131	1.28744	2.49237	0.000541664
SFTPD|SHC1	0.597707	0.446518	0.800089	0.000542283
SLC6A8|LPL	1.67551	1.25061	2.24479	0.000543212
DPP4|SQLE	0.597367	0.446016	0.800078	0.000547874
PPP1R13L|BEX4	1.75985	1.27721	2.42487	0.000548198
EREG|ENTPD1	1.74819	1.27337	2.40006	0.000551129
UBE2C|MYLIP	1.75835	1.27628	2.4225	0.000556146
CBX3|CD47	1.96177	1.33809	2.87613	0.000556545
KLF4|MAGEH1	1.74073	1.27037	2.38525	0.000562737
EGLN3|OCLN	1.69252	1.25484	2.28287	0.000566992
EMP2|SNRPE	0.564107	0.407339	0.78121	0.000568396
BTG2|LMNA	0.565878	0.409341	0.782275	0.000568649
MCM7|PHF1	1.91332	1.32285	2.76735	0.000569234
ANGPTL4|CD3E	1.72179	1.26387	2.34562	0.000572172
PAICS|MYLIP	1.79303	1.28603	2.49991	0.00057429
EIF4G1|NKX2-1	1.69585	1.25531	2.29098	0.000578346
ANGPTL4|MFNG	1.8256	1.29561	2.5724	0.000581394
CBX3|FBP1	1.67072	1.24685	2.2387	0.000586942
BTG2|PLAUR	0.574477	0.418777	0.788065	0.000588954
HTATIP2|MYO6	1.77732	1.2803	2.46728	0.000589431
C4BPA|PTPN6	0.593856	0.441063	0.799579	0.000595234
ANGPTL4|TLE2	1.67459	1.24745	2.24798	0.000599993
C4BPA|PLBD1	0.590817	0.437332	0.798169	0.000606265
NUPR1|PAFAH1B3	0.503284	0.3399	0.745205	0.000606856
GALNT14|HYI	1.66521	1.24376	2.22946	0.000614481
BTG2|EIF6	0.532057	0.37074	0.763567	0.000618144
NCKAP1L|PPP1R13L	0.49452	0.330427	0.740103	0.000619426
FA2H|FYN	1.66833	1.24433	2.23681	0.000623667
PAFAH1B3|PTPN6	1.93311	1.3251	2.8201	0.000624225
ENO1|SFTPB	1.67044	1.24482	2.24158	0.000627663
SLC6A8|BTK	1.89098	1.31239	2.72466	0.000629122
HMGB2|CPA3	2.17615	1.39332	3.39879	0.000630746
PPP1R13L|PIK3IP1	1.72363	1.26142	2.35519	0.000630889
PAFAH1B3|BEX4	1.71923	1.25987	2.34609	0.000634564
HCLS1|PMEPA1	0.561803	0.403472	0.782266	0.000640591
LMO3|SQLE	0.566807	0.409141	0.78523	0.000640727
EREG|IKZF1	1.69152	1.25084	2.28744	0.000641458
CHKA|GPC1	0.597688	0.444673	0.803357	0.000647
C4BPA|HNRNPA0	0.600058	0.447418	0.804772	0.000649121
CD27|CDA	0.597274	0.444069	0.803334	0.00065432
UBE2C|PTGDS	1.67905	1.24631	2.26205	0.000654503
EIF3B|PECAM1	1.73456	1.26345	2.38134	0.000658772
GCLC|PTPRC	1.66354	1.24109	2.22978	0.000661687
ANGPTL4|CCND2	1.82387	1.29024	2.57819	0.000666667
BLVRB|SELENBP1	1.67099	1.243	2.24633	0.000671592
EGLN3|N4BP2L2	1.70227	1.25279	2.31301	0.00067205
PARM1|SHC1	0.586281	0.430794	0.797889	0.000683887
EREG|IKZF3	1.68939	1.24806	2.28678	0.000687785
HCLS1|PLAUR	0.570963	0.413	0.789344	0.000695152
BTG2|KLF5	0.594507	0.440129	0.803034	0.000699164
EFNA5|BTK	1.8955	1.30934	2.74406	0.000704433
CD84|TFAP2A	0.598526	0.444698	0.805568	0.00070816
SLC6A8|KCNAB2	1.739	1.26195	2.39639	0.000719403
HYI|SLC6A8	0.574378	0.416521	0.792061	0.000720196
MRPL11|CPA3	1.81344	1.28377	2.56165	0.000731881
DDB1|PARM1	1.67449	1.24147	2.25856	0.000733466
ANGPTL4|GDF15	1.67495	1.2416	2.25956	0.000733649
RBPMS|SOX9	0.600715	0.446857	0.80755	0.000735825
PFDN2|SELENBP1	1.82219	1.28604	2.58184	0.000738334
FHL2|CPA3	1.6609	1.2366	2.23079	0.000749249
ID2|TP53I3	0.604739	0.451374	0.810213	0.000751169
ASPH|CPA3	1.80972	1.28141	2.55583	0.000757646
KLF4|RBPMS	1.64952	1.23255	2.20754	0.000761812
TP53I3|CPA3	1.87129	1.29915	2.6954	0.000763744
FBP1|TNFRSF1A	0.605471	0.451959	0.811124	0.000770816
B3GNT3|SFTPD	1.68989	1.24386	2.29587	0.000791858
GPX3|SERPINH1	0.596077	0.440531	0.806545	0.000798031
CH25H|SLC6A8	0.597275	0.441722	0.807608	0.000813634
CAMK2N1|PARM1	1.72045	1.25226	2.36368	0.000813921
F12|CD40LG	1.77967	1.26994	2.49399	0.000814305
EREG|PYHIN1	1.64554	1.2292	2.2029	0.000818293
ITGA2|RBL2	1.6449	1.22894	2.20165	0.000819996
MDH2|SFTPD	1.65191	1.23106	2.21663	0.000821198
DTYMK|GDF15	1.67531	1.23817	2.26679	0.000823445
ID1|PARM1	1.66373	1.23436	2.24246	0.000830446
GALNT2|MYLIP	1.82935	1.28359	2.60715	0.000834483
PMEPA1|PECAM1	1.64254	1.22745	2.19801	0.000841302
SSRP1|PTGDS	1.71467	1.24923	2.35352	0.000846387
MAOA|UBE2C	0.597117	0.441083	0.808348	0.000847564
F12|PRKCB	1.66699	1.23469	2.25066	0.000848727
PAFAH1B3|PARM1	1.64173	1.22689	2.19682	0.000849991
CADM1|EGLN3	0.608603	0.454571	0.814829	0.000851908
MDH2|SELENBP1	1.71224	1.24802	2.34912	0.000858743
ANGPTL4|CYB5R1	1.65308	1.22997	2.22175	0.000861738
NUPR1|SOX9	0.589854	0.432392	0.804659	0.000863299
GALNT14|BTK	1.65799	1.23141	2.23235	0.000863539
RPP25|AGER	1.64428	1.22716	2.20317	0.000864792
DPYSL2|NPTN	0.543808	0.379941	0.778348	0.000869638
SQLE|TLE2	1.69546	1.24233	2.31386	0.000876001
CCT2|PTGDS	1.75742	1.26067	2.4499	0.000879092
CHKA|FHL2	0.604983	0.449876	0.813567	0.000883856
ANGPTL4|CH25H	1.81502	1.27714	2.57943	0.000887047
BTK|OASL	0.60511	0.449974	0.813731	0.000887966
EREG|TRAT1	1.64166	1.22554	2.19907	0.000888708
KLF4|PTPN6	1.75496	1.25924	2.44583	0.000896817
PGD|WFDC2	1.73937	1.25412	2.41238	0.00091057
CAMK2N1|DPP4	1.63693	1.22309	2.19079	0.000918871
KLF5|SELENBP1	1.64662	1.22592	2.2117	0.000922593
PMEPA1|PTGDS	1.63856	1.22342	2.19457	0.000923939
MAOA|MCM7	0.589597	0.431274	0.806041	0.000928084
PHLDA2|CPA3	2.0407	1.33789	3.1127	0.000928612
ID2|SOX9	0.57116	0.409957	0.795751	0.000931992
LBH|DDIT4	0.578375	0.418187	0.799924	0.000935724
CHKA|SQLE	0.536019	0.370458	0.775569	0.000938394
CYB5A|FHL2	0.604387	0.448436	0.814571	0.000943511
SFTPD|TPI1	0.543307	0.378425	0.78003	0.000945464
EGLN3|TNFRSF14	1.65995	1.22919	2.24166	0.000945646
PTPN6|CPA3	1.8188	1.27575	2.59302	0.000946916
EREG|LPL	1.7051	1.24262	2.3397	0.000947887
IL6ST|SQLE	0.60391	0.447798	0.814447	0.000949814
FA2H|CYFIP2	1.65435	1.22735	2.22992	0.000950496
EGLN3|LCP2	1.63977	1.22291	2.19873	0.000951288
ID1|SELENBP1	1.63536	1.22153	2.18938	0.000952372
ASPH|DPP4	1.63998	1.2229	2.19932	0.0009535
GCLC|MAGEH1	1.65764	1.22778	2.238	0.000967569
EREG|LEF1	1.64832	1.22492	2.21807	0.000969265
EFNA5|ENTPD1	1.7361	1.25055	2.41016	0.000981439
EFNA5|MEF2C	1.81631	1.2736	2.59029	0.000982982
AK2|POLD2	0.609981	0.454578	0.818511	0.000984924
SHC1|PTGDS	1.87153	1.28886	2.71762	0.00099006
DDIT4|PTGDS	1.80512	1.27012	2.56547	0.000990487
SOX9|MYLIP	1.671	1.23097	2.26831	0.000992412
BTG2|POLD2	0.604464	0.447812	0.815914	0.0010045
EREG|RORA	1.63575	1.21987	2.1934	0.00100967
DTYMK|AGER	1.66229	1.22767	2.25078	0.00101477
EREG|BANK1	1.64771	1.22329	2.2194	0.00101548
PLBD1|CPA3	1.7098	1.24168	2.35439	0.00101556
ANGPTL4|ETV1	1.93061	1.30351	2.8594	0.00102845
COL1A1|SFTPD	1.78234	1.26191	2.5174	0.00103674
PPP1R13L|ADH1B	1.79911	1.26613	2.55644	0.00105144
CHPF|FOLR1	1.6331	1.21781	2.19003	0.00105231
HNRNPA0|CPA3	1.85227	1.28074	2.67885	0.00105908
POLD2|PECAM1	1.66049	1.22574	2.24942	0.00105974
CIRBP|SNRPE	0.596077	0.437257	0.812585	0.00106514
PARM1|RAD23A	0.60216	0.444316	0.816078	0.00107399
KLF4|TRIM2	1.62986	1.21584	2.18485	0.0010867
AK2|HTATIP2	0.615665	0.460138	0.823761	0.00109479
COX5A|PTGDS	2.04535	1.33097	3.14317	0.00109779
CHKA|KLF4	0.615297	0.459621	0.823702	0.001102
EGLN3|ETV1	1.69004	1.23296	2.31656	0.00110788
NPTN|SFTPD	1.62659	1.21426	2.17894	0.00110843
PITX1|CD19	1.69346	1.23372	2.32451	0.00111554
MAOA|HMGB2	0.585415	0.424202	0.807895	0.00112207
SSRP1|PECAM1	1.74386	1.24782	2.4371	0.00112828
CD27|RPP25	0.608169	0.450841	0.820397	0.00112918
F12|SPIB	1.80197	1.26406	2.56879	0.00113255
CCR7|GALNT14	0.610859	0.453956	0.821993	0.00113733
EREG|MEF2C	1.66596	1.22504	2.26559	0.00113801
FOLR1|HSPD1	0.602232	0.443686	0.817434	0.00114136
SQLE|TRIM2	1.69589	1.23355	2.33152	0.00114436
B3GNT3|PLEK	1.70052	1.23468	2.34214	0.00115145
FOLR1|HMGA1	0.587084	0.425812	0.809434	0.00115333
CCR7|EREG	0.603393	0.444882	0.818383	0.0011584
PLAUR|PTGDS	1.62255	1.21169	2.17273	0.00115866
ANGPTL4|CADM1	1.68246	1.2291	2.30305	0.00116358
YES1|AGER	1.65495	1.22102	2.24309	0.00116623
SLC2A1|AGER	1.69559	1.23266	2.33238	0.00117146
C4BPA|DDIT4	0.605818	0.447611	0.819942	0.00117215
SELENBP1|C1QBP	0.616116	0.459865	0.825457	0.00117337
BTG2|CANT1	0.609936	0.452442	0.822253	0.00117801
SLC6A8|CPA3	1.62017	1.21042	2.16862	0.00117977
CDA|AGER	1.62182	1.21089	2.17221	0.00118073
KLF5|MFAP4	1.63338	1.21386	2.1979	0.00119712
ENY2|UBE2C	0.491854	0.32002	0.755954	0.00121305
RAC1|SFTPD	1.68746	1.22881	2.3173	0.00122406
GALNT2|HCLS1	1.76622	1.25084	2.49396	0.00123204
ADH1B|MGAT4A	0.595336	0.434644	0.815437	0.00123319
NCKAP1L|SULT2B1	0.618076	0.461601	0.827595	0.0012357
PMEPA1|MAGEH1	1.712	1.23543	2.3724	0.00123732
ID1|PTGDS	1.67796	1.22568	2.29714	0.00123863
CHKA|SLC6A8	0.611409	0.453558	0.824196	0.00124276
ETV1|SOX9	0.599241	0.439006	0.817962	0.00125669
KLF4|TLE2	1.6229	1.20923	2.17809	0.00125757
ANGPTL4|RBPMS	1.63876	1.21364	2.21278	0.00126573
GALNT3|YES1	1.62501	1.20961	2.18306	0.00126677
BTG2|SSRP1	0.611887	0.453896	0.82487	0.00126696
EIF4G1|SELENBP1	1.68252	1.22599	2.30905	0.00127523
DDB1|SELENBP1	1.67532	1.22388	2.29328	0.00127693
FOLR1|VDAC1	0.613764	0.456021	0.826073	0.0012793
CD27|UBE2C	0.505443	0.333558	0.765901	0.00129237
DPP4|SORD	0.590599	0.428526	0.81397	0.00129281
DYNLL1|SELENBP1	1.63838	1.21265	2.21356	0.0013005
EGLN3|RBPMS	1.61453	1.2056	2.16218	0.00130594
CADM1|GCLC	0.616271	0.458755	0.827872	0.00130782
C4BPA|SNF8	0.60802	0.448847	0.823641	0.00131442
PARM1|PLBD1	0.607986	0.448793	0.823645	0.00131573
CANT1|CIRBP	1.61074	1.20353	2.15573	0.00134641
CDA|ARRB2	1.62075	1.20638	2.17745	0.00134867
PMEPA1|SELENBP1	1.64313	1.21213	2.22739	0.00137734
TP53I3|PTGDS	1.61028	1.20264	2.1561	0.00137924
FBP1|C1QBP	0.602698	0.441939	0.821933	0.00137997
GCLC|LIMCH1	1.62086	1.20567	2.17904	0.00138041
IRF8|MRPL13	0.512903	0.340678	0.772194	0.00138209
SELENBP1|SERPINH1	0.599488	0.438053	0.820416	0.00139079
CCT6A|LBH	1.90983	1.28365	2.84147	0.00141396
ID2|HNRNPA0	0.608026	0.447928	0.825346	0.00141726
EMP2|TP53I3	0.613396	0.454251	0.828296	0.00142644
ANGPTL4|FYN	1.69928	1.22654	2.35422	0.00143442
GALNT14|LCK	1.60561	1.19987	2.14854	0.00144237
CAMK2N1|CPA3	1.62564	1.20561	2.192	0.00144246
PARM1|C1QBP	0.622239	0.464614	0.833339	0.00145652
SFTPD|SNRPD2	0.616762	0.457969	0.830613	0.00146305
TK1|PIK3IP1	1.78753	1.24984	2.55655	0.00146512
MFNG|SULT2B1	0.614158	0.454822	0.829313	0.0014662
NECAB3|PPP1R13L	0.620913	0.46292	0.832828	0.00146781
TFAP2A|ADH1B	1.61063	1.20073	2.16045	0.00146883
CANT1|PTGDS	1.63472	1.20706	2.21391	0.00149269
C4BPA|CANT1	0.624452	0.466914	0.835142	0.00150106
ANGPTL4|AGER	1.61048	1.19978	2.16178	0.00151094
GPC1|LMO3	1.60722	1.19881	2.15478	0.001513
IFT57|LPGAT1	0.612981	0.453001	0.829458	0.00151547
CHPF|SFTPD	1.60235	1.19711	2.14476	0.00152743
SOX9|PTPN6	1.66854	1.21516	2.29108	0.00155314
CADM1|SORD	0.617019	0.457483	0.832188	0.00155901
CAMK2N1|LMO3	1.61213	1.19923	2.1672	0.00155921
PLBD1|TRIM22	1.60277	1.19657	2.14685	0.00155933
POLD2|PIM2	1.65184	1.21019	2.25467	0.00156784
BLVRB|FBP1	1.60113	1.19587	2.14372	0.00157063
EPHA2|PHF1	1.59966	1.19521	2.14096	0.00158245
EREG|CARD8	1.62944	1.20358	2.20596	0.00158382
CTBP2|IL7R	1.61707	1.19997	2.17914	0.00159037
CAMK2N1|GDF15	1.64565	1.20787	2.2421	0.00159517
RAD23A|SELENBP1	1.60116	1.19525	2.1449	0.00160157
LGR4|ADH1B	1.87838	1.26954	2.7792	0.00161071
DPP4|LGR4	0.62037	0.461019	0.834801	0.00162142
EGLN3|ADH1B	1.63668	1.20462	2.2237	0.0016306
EIF3B|PARM1	1.59675	1.19321	2.13677	0.00164148
PLOD2|CPA3	1.6314	1.20291	2.21253	0.00164219
CTBP2|TRIM22	1.60827	1.19611	2.16244	0.00165874
ACTN4|EPHX1	1.60367	1.1948	2.15244	0.00165946
EFNA5|ETV1	1.71976	1.22666	2.41109	0.00166083
FYN|GCLC	0.617346	0.457043	0.833874	0.00166484
MYO6|RBL2	0.589151	0.423563	0.819475	0.00167515
GCLC|OCLN	1.64881	1.20689	2.25255	0.00168243
ID2|UBE2C	0.615704	0.454896	0.833357	0.00168764
BEX4|HNRNPM	0.528518	0.354979	0.786897	0.00168885
CH25H|METTL5	0.549675	0.378335	0.798612	0.00169014
PAFAH1B3|PHF1	1.74573	1.23272	2.47225	0.0016983
PAFAH1B3|MYLIP	1.94452	1.28354	2.94588	0.00170248
MAOA|SSRP1	0.591402	0.425866	0.821284	0.00171779
GOLM1|SFTPD	1.61358	1.19643	2.17619	0.00171804
AK2|GALNT2	0.608775	0.446208	0.83057	0.00174105
CD27|GPC1	0.595372	0.430331	0.82371	0.00174297
MCM7|CPA3	1.98623	1.29245	3.05244	0.00174744
ID2|MCM7	0.592565	0.42699	0.822346	0.00174925
ITPKC|TK1	0.576719	0.408447	0.814315	0.00176649
EREG|ETV1	1.64912	1.20521	2.25653	0.00176861
ID2|PLBD1	0.62383	0.464086	0.83856	0.00176864
GDF15|LGR4	0.604911	0.44139	0.82901	0.00177088
FOLR1|SERPINH1	0.622047	0.461825	0.837856	0.00178304
EREG|SIX1	1.63306	1.2001	2.22223	0.00180551
UBE2C|PIM2	1.59396	1.18904	2.13676	0.00182145
PPP1R13L|FGR	1.71659	1.22221	2.41096	0.0018222
CH25H|EREG	0.599189	0.434165	0.826937	0.00183271
EREG|PDE4B	1.62877	1.19804	2.21436	0.00185211
MAOA|PLAUR	0.627165	0.467442	0.841464	0.00186487
SLC6A8|FGR	1.59309	1.18797	2.13636	0.00186804
PTPRC|RDX	0.536655	0.36253	0.794412	0.001871
PLOD2|MAGEH1	1.58694	1.18613	2.12319	0.00187566
EFNA5|NCKAP1L	1.65022	1.20321	2.2633	0.00188566
EIF3B|SELENBP1	1.59161	1.1872	2.13378	0.00188823
TRIM29|TCL1A	1.65142	1.20335	2.26633	0.00189532
EPHA2|MFAP4	1.64771	1.20216	2.2584	0.00190547
EGLN3|NFIB	1.5886	1.18586	2.12812	0.00191789
IL7R|PLOD2	0.581811	0.413138	0.81935	0.00193136
EFNA5|LPL	1.58942	1.18576	2.13049	0.00193681
FA2H|ARRB2	1.66638	1.20651	2.30153	0.00193898
EGLN3|ENTPD1	1.60532	1.1899	2.16579	0.00194876
CBX3|PTGDS	1.81575	1.24473	2.64873	0.00195926
CCT6A|FOLR1	1.59508	1.18685	2.14373	0.00196373
FA2H|AGER	1.58813	1.18472	2.1289	0.00197707
CH25H|EGLN3	0.625143	0.464147	0.841981	0.00198782
GALNT3|RBPMS	1.65218	1.20173	2.27148	0.00199242
CANT1|PARM1	1.58779	1.18421	2.12889	0.00200182
TK1|AGER	1.69587	1.21304	2.37089	0.00200387
IFT57|SLC2A1	0.619232	0.456857	0.839318	0.00200906
TP53I3|PTPN6	1.62051	1.19278	2.20163	0.00201895
CAMK2N1|IL6ST	1.66811	1.20543	2.30839	0.00202068
IL7R|TP53I3	0.514023	0.336884	0.784305	0.00202216
PITX1|NLRP1	1.58829	1.18397	2.13068	0.00202468
FBP1|PFDN2	0.602213	0.436394	0.831039	0.00202678
SSBP1|CPA3	1.67679	1.20753	2.32842	0.00203038
IFT57|PLOD2	0.628575	0.467946	0.844344	0.00204448
PAFAH1B3|PTGDS	1.60636	1.18809	2.17187	0.00207059
KLF4|MAOA	1.63067	1.19448	2.22616	0.00207771
MAOA|TP53I3	0.632329	0.472279	0.846619	0.00208266
GALNT2|SELENBP1	1.66392	1.20304	2.30137	0.00209074
GALNT14|FGR	1.59357	1.1842	2.14446	0.00209789
CCT6A|SFTPD	1.58415	1.18163	2.12379	0.00209942
LIMCH1|UBE2C	0.605135	0.439301	0.833571	0.0021122
SFTPD|CDC37	0.633636	0.473637	0.847684	0.00212044
C4BPA|SNRPE	0.631753	0.471328	0.846781	0.00212136
GCLC|MFAP4	1.63178	1.19389	2.23028	0.00212902
CD27|UBE2S	0.629132	0.467974	0.845789	0.00214607
ENY2|TLE2	1.59337	1.18324	2.14567	0.00215451
ETV1|TRIM29	0.599628	0.432423	0.831487	0.00216672
LMNA|SFTPD	1.58478	1.18063	2.12728	0.00217355
UBE2C|LPL	1.7244	1.21708	2.44318	0.00217624
BLVRB|SFTPD	1.57575	1.17786	2.10806	0.00219597
CHCHD2|SCGB1A1	1.84578	1.24682	2.73249	0.0021982
RBPMS|SQLE	0.592395	0.423705	0.828246	0.00219838
CD27|GALNT14	0.633389	0.472843	0.848446	0.00219942
CAMK2N1|IL7R	1.6264	1.19129	2.22045	0.00219974
EGLN3|EGR2	1.62245	1.19024	2.2116	0.00219987
SORD|AGER	1.60699	1.18604	2.17734	0.0022066
PTPRC|SQLE	0.587984	0.418449	0.826206	0.00221322
EPHA2|HCLS1	1.59904	1.18359	2.16032	0.00222815
SLC6A8|CYFIP2	1.60926	1.18627	2.18307	0.00222995
METTL5|AGER	1.58222	1.17903	2.12327	0.00223244
TRIM29|RORA	1.5757	1.17712	2.10925	0.00224402
SFTPB|TXN	0.603351	0.436313	0.834339	0.0022498
EMP2|MCM7	0.632884	0.471811	0.848946	0.00226748
CEBPB|SFTPD	1.57343	1.17588	2.10537	0.00228588
FHL2|TLE2	1.57689	1.17679	2.11302	0.00228699
B3GNT3|CD27	1.87204	1.25119	2.80098	0.00228847
FA2H|LMO3	1.58383	1.17854	2.12849	0.00229369
DTYMK|LMO3	1.61482	1.18666	2.19747	0.00229779
FHL2|IL7R	1.59183	1.18059	2.14631	0.00229851
FOLR1|MIF	0.635637	0.474903	0.850771	0.00231488
GALNT14|KCNAB2	1.57551	1.17588	2.11096	0.00232383
PLAUR|MFAP4	1.58556	1.17852	2.13318	0.00232596
CCT2|PARM1	1.58534	1.17845	2.13271	0.00232671
CADM1|FA2H	0.634773	0.473724	0.850574	0.00233528
PLOD2|SORL1	1.68781	1.20477	2.36452	0.00234287
GPC1|FGR	1.68753	1.20463	2.364	0.00234678
PPP1R13L|TLE2	1.59291	1.18015	2.15004	0.00234682
CCT2|FBP1	1.60323	1.18273	2.17322	0.00235556
GALNT2|RBL2	1.9715	1.27287	3.05359	0.00235964
CH25H|PPP1R13L	0.576853	0.404623	0.822394	0.00236074
DPP4|ITGA2	0.629988	0.467712	0.848566	0.0023617
EGLN3|BTK	1.64449	1.19336	2.26616	0.00236198
MAOA|SNRPE	0.578834	0.406834	0.823551	0.00237346
LPGAT1|CPA3	1.63833	1.19153	2.25269	0.00237756
LGR4|CCND2	1.78317	1.22789	2.58957	0.00237805
NECAB3|UBE2C	0.587382	0.416729	0.827919	0.00237938
DPP4|GALNT2	0.629308	0.466696	0.848581	0.00239393
MRPL11|MYLIP	1.64164	1.19207	2.26075	0.00239719
EGLN3|LYL1	1.742	1.21732	2.49282	0.00240193
C4BPA|MSMO1	0.636867	0.475899	0.85228	0.00240359
ADH1B|CCDC85B	0.564809	0.39056	0.816798	0.00240452
NECAB3|ADH1B	1.82003	1.2363	2.67938	0.00240522
ST3GAL4|ADH1B	1.67862	1.20129	2.34561	0.00241085
PLAUR|HNRNPA0	1.5779	1.17498	2.119	0.00243062
VDAC1|MFAP4	1.71291	1.20952	2.42579	0.00243394
GPC1|CYFIP2	1.78014	1.22585	2.58507	0.00244704
FBP1|UBE2C	0.616283	0.450562	0.84296	0.0024537
RBPMS|ADH1B	1.80395	1.23122	2.6431	0.00246757
NUPR1|SNF8	0.629137	0.465983	0.849416	0.00248212
EIF6|GPX3	1.73741	1.21458	2.48531	0.00249265
FHL2|PARM1	1.65073	1.19239	2.28524	0.0025253
MAOA|SOX9	0.614133	0.447556	0.842707	0.00252734
GALNT14|N4BP2L2	1.56653	1.17063	2.09632	0.00252857
HOPX|KLF4	0.613001	0.446188	0.842179	0.00252898
SFTPD|TK1	0.637543	0.475999	0.853912	0.00253396
CHKA|EPHA2	0.594932	0.424577	0.833638	0.00255211
C4BPA|FHL2	0.607113	0.438842	0.839906	0.00258272
EPHA2|AGER	1.57917	1.17281	2.12634	0.00261155
AK2|MCM7	0.637272	0.475177	0.854662	0.00262372
EFNA5|PTPRC	1.56682	1.16931	2.09947	0.00263359
ITGA2|MFAP4	1.64688	1.1896	2.27994	0.00264619
CCT6A|SELENBP1	1.60449	1.17871	2.18407	0.00265597
C4BPA|CCT2	0.639358	0.477512	0.856059	0.00266805
ALDOA|SCGB1A1	1.83901	1.23561	2.73709	0.00267613
GCLC|NECAB3	1.56551	1.1681	2.09814	0.00270059
CAMK2N1|MAGEH1	1.57665	1.17095	2.12291	0.00270244
C4BPA|FDPS	0.640529	0.478777	0.856927	0.00270251
COX5A|SELENBP1	1.59613	1.17583	2.16666	0.00271057
CHCHD2|SFTPB	1.61649	1.18095	2.21267	0.00271465
PITX1|CD40LG	1.67357	1.1948	2.34419	0.00274308
CCR7|SLC6A8	0.578537	0.404364	0.827733	0.00274889
GPX3|PFDN2	0.595267	0.423861	0.835989	0.00275494
EMP2|C1QBP	0.627406	0.462367	0.851356	0.0027599
FOLR1|YWHAZ	0.611998	0.443702	0.84413	0.00276497
PLEK|SQLE	0.616265	0.448791	0.846236	0.00277303
CYB5A|PLBD1	0.641147	0.479137	0.857938	0.00278067
PARM1|PLAUR	0.638325	0.475623	0.856686	0.00278623
ANGPTL4|ARRB2	1.55956	1.16544	2.08697	0.00278933
HNRNPAB|SFTPD	1.56583	1.16697	2.10101	0.00279589
TK1|MFAP4	1.56589	1.16698	2.10114	0.00279591
LPL|GNAI3	0.639218	0.476481	0.857536	0.00283395
GCLC|BEX4	1.60384	1.17607	2.1872	0.00283946
PARM1|PLOD2	0.628616	0.463402	0.852734	0.00284568
GALNT14|ENTPD1	1.55905	1.16453	2.08723	0.00285286
EMP2|SSRP1	0.63335	0.469145	0.855026	0.00285586
B3GNT3|MFAP4	1.56835	1.16676	2.10818	0.00286481
LARP1|PECAM1	1.61795	1.17885	2.22061	0.00289647
BLVRB|PTGDS	1.74184	1.20891	2.50971	0.00290073
PLAUR|CPA3	1.74163	1.20884	2.50924	0.00290153
FBP1|IER3	0.641332	0.478713	0.859191	0.00291001
GPX3|TNFRSF1A	0.642415	0.48004	0.859714	0.0029131
EREG|TCL1A	1.58871	1.17113	2.15519	0.00292774
LIMCH1|TP53I3	0.60616	0.43585	0.843017	0.00293293
LMO3|SLC2A1	0.591572	0.418577	0.836064	0.00293516
POLD2|CPA3	1.91776	1.24795	2.94706	0.00297403
SFTPD|YWHAE	0.62489	0.457993	0.852606	0.00301904
HCLS1|TP53I3	0.61775	0.449332	0.849295	0.00301965
SQLE|ADH1B	1.85656	1.23327	2.79487	0.00303116
CADM1|GALNT3	0.604474	0.433341	0.843191	0.00303318
GCLC|PARM1	1.62745	1.17924	2.246	0.00304575
GCLC|LCK	1.63097	1.17995	2.25437	0.00305768
DPYSL2|MRPL3	0.579105	0.403403	0.831335	0.00306291
HCLS1|PLBD1	0.64407	0.481341	0.861813	0.00306826
CYB5A|PMEPA1	0.634804	0.469859	0.857652	0.003074
PAFAH1B3|PECAM1	1.57934	1.16686	2.13762	0.00308458
ASPH|GDF15	1.55904	1.16174	2.09221	0.00308726
EREG|PRDM2	1.63555	1.18067	2.2657	0.00308862
BTG2|TNFRSF1A	0.643298	0.480285	0.861639	0.00308879
EGLN3|NLRP1	1.68427	1.19226	2.37934	0.00310092
LMO3|PAICS	0.591294	0.417391	0.837652	0.00310781
CHKA|PPP1R13L	0.643567	0.480498	0.861976	0.0031143
GPX3|IER3	0.641783	0.478262	0.861214	0.00311943
GALNT3|GDF15	1.57437	1.16514	2.12733	0.00312526
FHL2|NUPR1	1.5652	1.16271	2.107	0.00313689
EGLN3|FYN	1.55164	1.15927	2.07681	0.00314079
KLF5|SFTPD	1.56741	1.16316	2.11214	0.00314584
GPX3|YWHAZ	0.547525	0.367096	0.816636	0.00314667
ANGPTL4|DPP4	1.55093	1.15902	2.07537	0.00314758
MAOA|MRPL13	0.624165	0.456478	0.853453	0.00315068
GCLC|HOPX	1.60785	1.17308	2.20376	0.00315354
GPX3|SFN	0.539578	0.358204	0.812791	0.00316118
SFTPD|TNFRSF1A	0.644788	0.481745	0.863011	0.00317231
LMO3|OASL	0.628991	0.462172	0.856024	0.00319178
CD27|PPP1R13L	0.617078	0.44764	0.85065	0.00320258
ITGA2|MYLIP	1.55396	1.15895	2.08359	0.00322153
FGR|CHST11	0.642971	0.479247	0.862627	0.00322443
C4BPA|NME4	0.645005	0.48177	0.863547	0.0032254
CADM1|CHST11	0.644957	0.481707	0.863533	0.00322628
UBE2C|SORL1	1.86695	1.23226	2.82856	0.0032271
BZW2|PTGDS	1.57777	1.16466	2.13741	0.0032393
GALNT14|NCKAP1L	1.54798	1.15719	2.07074	0.00324594
CHKA|FA2H	0.632557	0.466259	0.858166	0.00325265
CAMK2N1|PIK3IP1	1.55884	1.1598	2.09517	0.00325485
BUB3|CPA3	1.57948	1.1645	2.14234	0.00328995
NME4|NUPR1	1.81682	1.21995	2.7057	0.00329963
SQLE|LPL	1.64272	1.17936	2.28813	0.00332779
EMP2|LARP1	0.641917	0.477426	0.863082	0.00333779
SFN|SCGB1A1	1.69295	1.19093	2.40659	0.00335038
GALNT14|CYFIP2	1.54717	1.15581	2.07104	0.00335574
SOX9|ARRB2	1.58062	1.16394	2.14646	0.00336415
ID2|BEX4	1.54914	1.1562	2.07562	0.00336461
CADM1|GALNT14	0.637818	0.472141	0.861633	0.00338501
GALNT14|LPL	1.5609	1.15878	2.10258	0.00339485
EPHA2|MYLIP	1.57675	1.16249	2.13862	0.00340984
ANGPTL4|LMO3	1.56839	1.1604	2.11983	0.00341419
FOLR1|TXNRD1	0.64564	0.48169	0.865393	0.00341981
LEF1|HPGDS	1.57989	1.16302	2.14618	0.00343115
LMO3|SOX9	0.647622	0.48396	0.866631	0.00346612
CIRBP|EIF2S2	0.634555	0.467737	0.860868	0.00347086
CSNK1E|AGER	1.59638	1.16652	2.18464	0.00347492
GCLC|PRDM2	1.57441	1.16109	2.13487	0.00348636
ID1|SFTPD	1.5535	1.15596	2.08776	0.00348933
C4BPA|LARP1	0.64846	0.484851	0.867277	0.00350214
KLF4|LPL	1.55385	1.15579	2.089	0.00351354
GPX3|HNRNPAB	0.623618	0.453999	0.856607	0.00355022
ACSL5|CANT1	0.641594	0.476044	0.864716	0.00356212
HMGA1|MFAP4	1.79045	1.20992	2.64951	0.00358054
EREG|CD19	1.54727	1.15344	2.07556	0.00358589
SFTPD|COL1A2	0.624182	0.454497	0.857218	0.00359393
MRPL13|LPL	1.57205	1.15931	2.13174	0.00359954
EFNA5|CCND2	1.56347	1.15722	2.11235	0.00360133
BLVRB|LBH	1.61849	1.17029	2.23835	0.00360825
DPP4|GPC1	0.645688	0.480857	0.86702	0.00362789
NCKAP1L|SORD	0.646733	0.482139	0.867517	0.0036331
CCR7|SORD	0.625057	0.455378	0.857958	0.00363713
EIF6|SELENBP1	1.73128	1.19586	2.50643	0.00364397
LARP1|PARM1	1.53954	1.15074	2.05971	0.0036684
MRPL11|PLEK	1.64818	1.17654	2.30887	0.00366948
SELENBP1|HNRNPA0	0.618814	0.447619	0.855483	0.00367726
FOLR1|IER3	0.645718	0.480683	0.867416	0.0036787
ID2|POLD2	0.602585	0.427949	0.848486	0.00372044
CAMTA1|EREG	0.637174	0.469872	0.864047	0.00372825
SULT2B1|AGER	1.575	1.15856	2.14111	0.00373912
CHST11|PRDM2	1.56763	1.15677	2.12442	0.00374236
PAFAH1B3|MFAP4	1.54288	1.15068	2.06874	0.00375676
CH25H|GPC1	0.602876	0.428115	0.848976	0.00376299
MSMO1|PARM1	1.54012	1.14991	2.06274	0.00376749
C4BPA|CYB5A	0.63836	0.471143	0.864925	0.00377546
DPP4|EFNA5	0.632821	0.464121	0.86284	0.00382112
EGLN3|CYFIP2	1.55147	1.15201	2.08942	0.00383203
CADM1|ITPKC	0.536093	0.351324	0.818034	0.00383416
ITGA2|FGR	1.62198	1.16858	2.25128	0.00383626
EIF3B|CPA3	1.90646	1.23088	2.95284	0.00384609
SLC2A1|CPA3	1.72276	1.19121	2.4915	0.00385916
EGLN3|GDF15	1.63451	1.17117	2.28118	0.0038653
PARM1|POLD2	0.650782	0.486245	0.870995	0.0038676
PPP1R13L|CYFIP2	1.68001	1.18127	2.38933	0.00388927
CANT1|NKX2-1	1.57125	1.15589	2.13586	0.00391622
GPX3|SET	0.635989	0.467563	0.865085	0.00393566
FBP1|MCM7	0.625323	0.454421	0.8605	0.00394718
FYN|SORD	0.646797	0.480879	0.869963	0.0039633
ACSL5|FOLR1	1.5347	1.14665	2.05406	0.00397512
GCLC|NCKAP1L	1.59655	1.16097	2.19555	0.00400001
FA2H|ADH1B	1.58146	1.15737	2.16094	0.00400841
FHL2|LPL	1.55055	1.14992	2.09077	0.00402885
EIF3B|TRIM22	1.97889	1.24281	3.15092	0.00402888
ANGPTL4|LCK	1.71862	1.18802	2.4862	0.00404635
PARM1|SNRPE	0.646938	0.480684	0.870694	0.00405827
DPP4|EGLN3	0.640651	0.472834	0.868028	0.00406299
FOLR1|TNFRSF1A	0.651221	0.48597	0.872666	0.00407894
C4BPA|C1QBP	0.652483	0.487496	0.873307	0.00409428
CH25H|EFNA5	0.638921	0.470552	0.867535	0.0040983
PAICS|PTPRC	1.78892	1.20248	2.66135	0.00410806
GCLC|CPA3	1.53297	1.14501	2.0524	0.00411146
NUPR1|POLD2	0.543618	0.358477	0.82438	0.00411746
CD27|SLC6A8	0.649776	0.483952	0.87242	0.00413262
LCK|SORD	0.649981	0.484133	0.872642	0.0041524
GCLC|IRF8	1.57297	1.15392	2.14419	0.00416118
ANGPTL4|HYI	1.69857	1.18217	2.44055	0.00417063
DPP4|RDX	0.652704	0.487482	0.873924	0.00417125
LMNA|SELENBP1	1.59868	1.15973	2.20378	0.00417292
FA2H|CCND2	1.54475	1.14722	2.08002	0.00417318
CHKA|GCLC	0.653839	0.488792	0.874614	0.00420257
MSMO1|PLOD2	0.624298	0.452026	0.862225	0.00423924
FA2H|MFNG	1.539	1.14518	2.06825	0.00425133
CD27|EFNA5	0.648849	0.48233	0.872857	0.00425463
FOLR1|HNRNPAB	0.647082	0.480032	0.872265	0.00427758
CARHSP1|AGER	1.56109	1.14974	2.11962	0.00431567
KLF5|BEX4	1.6025	1.15911	2.2155	0.00432547
HNRNPAB|SELENBP1	1.61611	1.16218	2.24733	0.0043257
ANGPTL4|PDCD5	1.53961	1.14414	2.07178	0.00438701
HTATIP2|CPA3	1.81269	1.20387	2.72939	0.00439243
ANGPTL4|ITPKC	1.5351	1.14288	2.06191	0.00441109
HTATIP2|LIMCH1	1.88773	1.21894	2.92349	0.00441201
FA2H|PLEK	1.54082	1.1441	2.0751	0.00442363
SIX1|OASL	0.655194	0.489607	0.876783	0.00444638
MRPS12|AGER	1.56155	1.14855	2.12305	0.00445931
IGFBP3|PTGDS	1.70892	1.18065	2.47357	0.00450955
CADM1|FHL2	0.650232	0.483075	0.875231	0.00452613
GCLC|LMO3	1.52502	1.13958	2.04083	0.00452675
CD47|EIF2S2	0.639908	0.470117	0.871022	0.00454377
PLOD2|LPL	1.57153	1.14986	2.14782	0.00456777
FYN|GALNT14	0.651543	0.484573	0.876046	0.00456814
VDAC2|PTGDS	1.52988	1.14035	2.05245	0.00456832
SOX9|TRIM2	1.54922	1.14477	2.09656	0.00456999
DPP4|METTL5	0.652708	0.486028	0.876549	0.0045711
HCLS1|SOX9	0.641992	0.472596	0.872105	0.0045751
SELENBP1|TRIM28	0.625609	0.452323	0.865282	0.00459112
CEBPB|LPCAT1	1.59114	1.1539	2.19407	0.0046088
F12|SIX1	1.56507	1.14797	2.13371	0.00461646
SOX9|PHF1	1.61328	1.15858	2.24643	0.00463476
C4BPA|SSRP1	0.656886	0.491038	0.878748	0.00464628
ALDH2|C4BPA	1.53315	1.14027	2.06141	0.00467042
TPD52L2|PTGDS	1.64595	1.16531	2.32483	0.00468055
EFNA5|N4BP2L2	1.5942	1.15339	2.20347	0.00474067
LGR4|TRIM2	1.52059	1.13682	2.0339	0.00474139
CTBP2|HCLS1	1.54045	1.14132	2.07918	0.00474529
UBE2C|PTPN6	1.56756	1.14719	2.14198	0.00477273
TLE2|UBE2C	0.623864	0.449305	0.86624	0.00484131
SELENBP1|EIF3D	0.650877	0.482785	0.877493	0.00484233
POLD2|SELENBP1	1.53289	1.1388	2.06335	0.00484433
TK1|PHF1	1.67226	1.16921	2.39173	0.00485947
RAD23A|PTGDS	1.6348	1.16096	2.30203	0.00488412
CH25H|LPGAT1	0.560161	0.37415	0.83865	0.00488479
FOLR1|PFDN2	0.646662	0.47726	0.876193	0.00491182
GALNT14|MEF2C	1.52439	1.13626	2.0451	0.00492313
SFTPD|DDIT4	0.658756	0.492458	0.88121	0.00492553
CCR7|FA2H	0.616584	0.440146	0.86375	0.0049294
ANGPTL4|PIK3IP1	1.51842	1.1347	2.03189	0.00495068
ACSL5|VDAC1	0.625134	0.450433	0.867595	0.004965
GCLC|IL7R	1.52088	1.13488	2.03817	0.00499964
PLEK|SLC6A8	0.652033	0.483646	0.879046	0.00501978
SNF8|CPA3	1.57729	1.14695	2.1691	0.00505674
FA2H|LCP2	1.52443	1.13517	2.04718	0.00506677
PPP1R13L|CPA3	1.52431	1.1351	2.04697	0.00507226
EMP2|SHC1	0.621149	0.445185	0.866664	0.00507812
SSRP1|MFAP4	1.51971	1.134	2.03659	0.00508093
COX8A|SFTPB	1.56621	1.14432	2.14363	0.00508111
BTG2|TPD52L2	0.659077	0.492338	0.882283	0.00508569
EGLN3|CARD8	1.60875	1.1534	2.24386	0.00510043
PLAUR|SFTPD	1.5505	1.14065	2.10762	0.00510768
ENY2|LPL	1.54301	1.13899	2.09035	0.00510778
MAOA|PLOD2	0.659106	0.492302	0.882426	0.00510822
FHL2|MYO6	1.58016	1.14714	2.17664	0.00510867
METTL5|BEX4	1.59732	1.15072	2.21726	0.00512633
PARM1|PTPN6	0.64717	0.477086	0.877889	0.00515611
UBE2S|ADH1B	1.55336	1.13985	2.11687	0.00528925
ANGPTL4|CHKA	1.53366	1.13548	2.07147	0.0052966
C4BPA|HCLS1	0.636217	0.462931	0.874369	0.00531143
LPCAT1|COL1A2	0.648396	0.478039	0.879461	0.00533805
F12|NLRP1	1.51264	1.13025	2.02441	0.00537907
PTTG1IP|SCGB1A1	1.65523	1.16075	2.36035	0.00538132
ANGPTL4|MARK2	1.51195	1.13006	2.02289	0.00538323
CCT5|PTGDS	1.61335	1.15186	2.25975	0.00539703
RPP25|ADH1B	1.54617	1.13745	2.10175	0.00539963
C4BPA|MAGEH1	0.642782	0.4708	0.877589	0.00540429
RAD23B|MFAP4	1.57868	1.14427	2.17802	0.0054241
HOPX|UBE2C	0.660806	0.493461	0.884902	0.00542461
PARM1|SNF8	0.637808	0.46453	0.87572	0.00542824
CH25H|FA2H	0.656469	0.487879	0.883318	0.00544832
BLVRB|EMP2	1.67905	1.16489	2.42014	0.00546613
PLEK|PPP1R13L	0.661398	0.494051	0.885431	0.00547781
HSPE1|PTGDS	1.67638	1.16385	2.41462	0.0055208
CH25H|GNAI3	0.661492	0.494031	0.885716	0.00552301
PARM1|PERP	0.628216	0.452347	0.872461	0.00553434
LSM5|PIK3R1	1.74143	1.17679	2.57699	0.00553563
SMAD3|LPL	1.53495	1.13397	2.07772	0.00554021
HOPX|TXNRD1	0.654129	0.484629	0.882912	0.00554125
MAOA|C1QBP	0.626729	0.450467	0.871958	0.0055514
HSPE1|SFTPD	1.50965	1.1283	2.01987	0.00556139
DPP4|HTATIP2	0.655982	0.486912	0.883758	0.00556162
SELENBP1|DDIT4	0.655004	0.485668	0.883381	0.00556324
GCLC|TLE2	1.51224	1.12862	2.02625	0.00559788
SFTPD|UBE2C	0.657871	0.489192	0.884714	0.00559984
BZW2|C4BPA	1.50937	1.12796	2.01975	0.00560211
B3GNT3|ARRB2	1.5391	1.13439	2.0882	0.00560523
LCK|SLC6A8	0.646385	0.474658	0.88024	0.00561252
SULT2B1|ADH1B	1.51297	1.1284	2.02861	0.00565286
COX5A|SFTPD	1.50829	1.12715	2.01832	0.00568709
C4BPA|MDH2	0.645251	0.472947	0.880329	0.00570768
SNF8|UBE2C	0.629571	0.45346	0.874079	0.00571235
EPHA2|CPA3	1.58393	1.14306	2.19483	0.00572096
LMO3|SMAD3	0.662762	0.495045	0.8873	0.00572376
C4BPA|UBE2C	0.663362	0.495776	0.887597	0.00573578
CCT2|GPX3	1.52104	1.12929	2.04868	0.00577696
PAFAH1B3|MAGEH1	1.74971	1.17601	2.60328	0.00578477
MYO6|PLOD2	0.659282	0.490392	0.886338	0.00579709
F12|KCNAB2	1.55541	1.13648	2.12878	0.00579789
HOPX|TGIF1	0.642029	0.46863	0.879588	0.00580272
CD19|OASL	0.590922	0.406604	0.858793	0.00581467
CARHSP1|PIK3IP1	1.50948	1.12644	2.02275	0.00582877
LMO3|TGIF1	0.658508	0.489314	0.886206	0.00582885
CHKA|SOX9	0.661001	0.49233	0.887458	0.00588227
EPHA2|TNFRSF14	1.55391	1.13546	2.12658	0.00589519
DPP4|PHLDA2	0.638945	0.464468	0.878965	0.00590884
GPX3|SHC1	0.66232	0.493878	0.888211	0.0059285
GALNT3|IL6ST	1.55913	1.13624	2.13941	0.00593853
DYNLL1|SFTPD	1.50484	1.12471	2.01344	0.0059392
LIMCH1|PLAUR	0.6431	0.469559	0.880777	0.00593934
CHST11|ADH1B	1.54414	1.13297	2.10454	0.00595526
KRAS|PTPRC	1.5312	1.13022	2.07444	0.00595783
DPP4|KLF4	0.658888	0.489345	0.887173	0.00598332
MRPL11|PARM1	1.53097	1.12989	2.0744	0.00599781
CD84|EFNA5	0.604555	0.422216	0.865641	0.00600075
DPP4|PLOD2	0.66466	0.496643	0.88952	0.00600716
EGLN3|LPL	1.50513	1.12427	2.015	0.00601633
IGFBP3|SELENBP1	1.53355	1.13028	2.08072	0.00602174
ALDH2|FHL2	0.629714	0.452599	0.876139	0.00605662
FHL2|PTGDS	1.54527	1.13161	2.11015	0.00618561
RPP25|BTK	1.66449	1.1554	2.39789	0.00622916
EGLN3|METTL5	1.52144	1.12623	2.05534	0.00624604
NKX2-1|TRIM28	0.642316	0.467685	0.882155	0.00624723
SQLE|AGER	1.52441	1.12641	2.06304	0.00631354
ID2|SSRP1	0.587345	0.400833	0.860642	0.00633647
EMP2|UBE2C	0.666244	0.497695	0.891875	0.00635453
PARM1|UBE2C	0.66703	0.498686	0.892202	0.00636077
DPP4|MCM7	0.647199	0.47344	0.884731	0.00637623
FOLR1|DDIT4	0.665504	0.49667	0.891728	0.00638131
PAICS|AGER	1.53713	1.12851	2.09369	0.00639514
CH25H|SORD	0.667016	0.498531	0.892442	0.00641062
LCK|CHST11	0.631432	0.45366	0.878865	0.0064227
GCLC|PIK3R1	1.55333	1.13165	2.13213	0.00642376
GNAI3|CPA3	1.54757	1.13024	2.119	0.00645851
HMGA1|SFTPD	1.52677	1.1258	2.07054	0.00648297
LIMCH1|PAFAH1B3	0.584442	0.396891	0.860619	0.00652473
AK2|PAFAH1B3	0.667697	0.498953	0.89351	0.00657777
BLVRB|GPX3	1.4965	1.11879	2.00175	0.00660248
FA2H|ENTPD1	1.53082	1.12587	2.08143	0.00660349
SATB1|OASL	0.640225	0.46402	0.883341	0.00662253
NKX2-1|TNFRSF1A	0.668444	0.499788	0.894013	0.00662459
CH25H|DTYMK	0.562473	0.371255	0.85218	0.00663586
SELENBP1|VDAC1	0.652939	0.479889	0.888392	0.00666356
GOLM1|MFAP4	1.65687	1.15035	2.38644	0.00668094
EGLN3|IFT57	1.55861	1.13097	2.14794	0.00668528
LSM5|PCF11	1.83154	1.18252	2.83677	0.0067077
FHL2|ID2	1.57503	1.1341	2.1874	0.00670939
ANGPTL4|CYFIP2	1.58444	1.1358	2.21029	0.0067354
BZW2|FOLR1	1.51004	1.12055	2.03492	0.00677372
EREG|NLRP1	1.51491	1.12146	2.04638	0.00678741
CANT1|ID2	1.60767	1.13976	2.26765	0.00682193
ANGPTL4|CARHSP1	1.49587	1.11733	2.00264	0.00682533
EGLN3|PIK3R1	1.51112	1.12045	2.03799	0.00682634
PLEC|PIK3IP1	1.77319	1.16995	2.68746	0.006938
C4BPA|PAFAH1B3	0.6694	0.500157	0.895911	0.00695268
GALNT2|HOPX	1.49678	1.11675	2.00615	0.00695815
EGLN3|PCF11	1.50602	1.11856	2.02769	0.00696917
CCT5|PARM1	1.51264	1.11978	2.04333	0.00699037
GALNT3|LPL	1.55674	1.12852	2.14746	0.00700456
CH25H|FHL2	0.638344	0.460639	0.884603	0.00700596
GALNT14|LMO3	1.51829	1.12079	2.05678	0.00701222
ITPKC|CPA3	1.68243	1.15264	2.45572	0.00701383
TXNRD1|CPA3	1.77178	1.16887	2.68569	0.00703455
CCR7|OASL	0.664388	0.493413	0.894608	0.00706784
UBE2C|PECAM1	1.49637	1.11578	2.00679	0.00711113
IER3|SELENBP1	1.5274	1.12197	2.07932	0.00712008
HTATIP2|MAOA	1.52177	1.12071	2.06637	0.00714337
EMP2|PLBD1	0.648961	0.473573	0.889305	0.00715039
EPHA2|RBPMS	1.56019	1.12827	2.15747	0.00715071
FOLR1|TRIM28	0.665534	0.494663	0.895427	0.00715412
GDF15|SLC2A1	0.669134	0.499269	0.896792	0.00716575
SULT2B1|BTK	1.49988	1.1159	2.01597	0.00721446
FA2H|FGR	1.4952	1.11495	2.00512	0.00721532
SELENBP1|PLBD1	0.638491	0.460182	0.885891	0.00725085
CCT2|SFTPD	1.49016	1.11346	1.99429	0.00730019
CAMK2N1|MAOA	1.502	1.11545	2.02251	0.00736939
FBP1|HDGF	0.585211	0.395423	0.866091	0.00738991
IFT57|BUB3	0.652235	0.476983	0.891877	0.00743578
LGR4|MGAT4A	1.66423	1.14611	2.41658	0.00743848
CCT2|FOLR1	1.49133	1.11281	1.9986	0.00746151
CYB5R1|UBE2C	0.664846	0.492956	0.896674	0.00748288
IGFBP3|LPCAT1	1.50622	1.11563	2.03356	0.00748685
GCLC|ADH1B	1.53407	1.12106	2.09923	0.00749414
PPP1R13L|AGER	1.48838	1.11203	1.99209	0.00749659
CD3E|FA2H	0.672122	0.502307	0.899348	0.00749706
IFT57|PAICS	0.671618	0.50156	0.899334	0.00753524
BLVRB|BTG2	1.49192	1.11244	2.00085	0.00755044
PARM1|SSRP1	0.672718	0.50286	0.899952	0.00758687
FOLR1|ID1	0.671212	0.500816	0.899583	0.00762528
DPP4|PPP1R13L	0.664154	0.491605	0.897267	0.00767141
LPGAT1|MAOA	1.49634	1.11259	2.01245	0.00768534
EIF4G1|SFTPD	1.48701	1.11061	1.99098	0.00771143
FDPS|SELENBP1	1.4899	1.11114	1.99776	0.00771802
GOLM1|HOPX	1.61956	1.1357	2.30956	0.0077516
LGR4|AGER	1.48757	1.11047	1.99273	0.00775852
FOLR1|TK1	0.672269	0.501856	0.90055	0.00776249
EIF2S2|SELENBP1	1.48738	1.11027	1.99257	0.00778789
C4BPA|MCM7	0.673794	0.503686	0.901351	0.00782422
PPP1R13L|TNFRSF14	1.487	1.10988	1.99225	0.00784811
IFT57|SOX9	0.639295	0.459487	0.889465	0.00792785
CHPF|MFAP4	1.5782	1.12686	2.21032	0.00793358
FBP1|FDPS	0.64003	0.460386	0.889771	0.00793597
ANGPTL4|PRDM2	1.56413	1.12418	2.17624	0.00793942
LARP1|SELENBP1	1.49502	1.11075	2.01222	0.00798044
CHKA|PLAUR	0.630694	0.448647	0.88661	0.00798872
LPGAT1|RBL2	1.49539	1.11072	2.01327	0.00800056
AK2|C4BPA	1.48243	1.10805	1.98328	0.00802857
COL1A1|SFTPB	1.52479	1.11613	2.08308	0.00804568
PPP1R13L|ARRB2	1.53523	1.11792	2.10832	0.00808065
C4BPA|YWHAZ	0.610563	0.423788	0.879653	0.00809123
PLAUR|LPL	1.62377	1.1335	2.32609	0.00821146
LIMCH1|BUB3	0.675475	0.504958	0.903572	0.00821619
C4BPA|SNRPD2	0.644853	0.465611	0.893096	0.00828104
CYB5A|KLF4	0.661115	0.486117	0.899112	0.0083433
KLF4|CPA3	1.48017	1.10592	1.98107	0.00836596
ACSL5|BLVRB	0.664408	0.490272	0.900395	0.00837503
KLF5|PTPN6	1.66235	1.13924	2.42566	0.00838555
CANT1|EMP2	1.4944	1.10841	2.01479	0.00841012
FOLR1|C1QBP	0.667557	0.494225	0.901679	0.00842105
MCM7|PTGDS	1.50024	1.10944	2.0287	0.00842566
ITGA2|PLEK	1.4812	1.10577	1.9841	0.00843514
CDA|MFNG	1.48644	1.10677	1.99636	0.00843634
TPI1|SCGB1A1	1.65148	1.13696	2.39885	0.00844197
GCLC|PRKCZ	1.51015	1.11113	2.05245	0.00846056
ACSL5|COX5A	0.658699	0.482743	0.89879	0.00846575
EREG|PCF11	1.54882	1.11824	2.14518	0.00847834
BZW2|SELENBP1	1.48765	1.10664	1.99983	0.00850754
LPGAT1|LPL	1.54639	1.11749	2.1399	0.00853384
FOLR1|CDC37	0.675741	0.504581	0.90496	0.00853615
EGLN3|SIX1	1.50611	1.10942	2.04464	0.00864609
FOLR1|MSMO1	0.664447	0.48967	0.901606	0.0086628
FOLR1|GANAB	0.65132	0.472796	0.897252	0.00870783
C4BPA|HSPD1	0.648647	0.469257	0.896615	0.00877626
EGLN3|TRIM2	1.49002	1.10571	2.00792	0.00878871
PAICS|TLE2	1.59233	1.12411	2.25556	0.0088318
EIF2S2|MAOA	1.6087	1.12697	2.29633	0.00883741
SULT2B1|CD19	1.57505	1.1209	2.21321	0.00885554
EIF6|FOLR1	1.50907	1.10813	2.05508	0.00901233
EGLN3|PDE4B	1.57297	1.11943	2.21028	0.00905363
HCLS1|MRPL13	0.674533	0.50178	0.906762	0.00909796
SORL1|GNAI3	0.666627	0.491518	0.904121	0.00910102
CADM1|UBE2C	0.601672	0.41073	0.881379	0.0091021
CYB5R1|SOX9	0.634095	0.450253	0.893001	0.00911316
PERP|SCGB1A1	1.51847	1.10911	2.07892	0.00915804
ACSL5|MDH2	0.63457	0.450701	0.893452	0.00917802
GCLC|FGR	1.48908	1.10334	2.00968	0.00924549
NKX2-1|TPD52L2	0.674163	0.500948	0.907269	0.00926168
ENY2|CPA3	1.47455	1.10054	1.97567	0.00927364
DPP4|LSM5	0.67269	0.498985	0.906866	0.00928407
CD84|EGLN3	0.647197	0.466268	0.898333	0.00929968
ETV1|FA2H	0.661876	0.484799	0.903631	0.00938016
ALDH2|IGFBP3	0.602213	0.410755	0.882913	0.0093804
MAOA|CHST11	0.642836	0.46047	0.897427	0.00943945
ITGA2|NFIB	1.49988	1.10434	2.03709	0.00944894
PTPRC|SOX9	0.679602	0.507555	0.90997	0.00950247
FOLR1|SFN	0.642053	0.459326	0.897472	0.00951389
DPP4|SOX9	0.66466	0.488036	0.905206	0.00954469
HCLS1|MCM7	0.577459	0.381149	0.874877	0.00958099
SFTPD|HMGB2	0.6785	0.505941	0.909913	0.00958435
FYN|PPP1R13L	0.64586	0.463891	0.89921	0.00962076
FA2H|BANK1	1.65601	1.12998	2.42693	0.00969275
SIX1|SULT2B1	0.680779	0.508691	0.911083	0.00970104
MRPL12|SFTPD	1.48068	1.09952	1.99397	0.00974486
SFTPD|TP53I3	0.654535	0.474558	0.90277	0.00978151
LARP1|SFTPD	1.48077	1.09917	1.99486	0.00982725
HOPX|PLAUR	0.680652	0.508235	0.911561	0.0098439
SET|SFTPD	1.47271	1.09754	1.97612	0.00986888
C4BPA|POLD2	0.681248	0.50895	0.911874	0.00987749
DPP4|TK1	0.661583	0.48337	0.9055	0.00988361
ACSL5|PMEPA1	0.668404	0.492133	0.907812	0.00990408
GPC1|HYI	1.75964	1.14487	2.70452	0.00996946
ID2|PARM1	1.48337	1.09892	2.00232	0.00998872
ITPKC|LPL	1.62806	1.12362	2.35897	0.00999572
FOLR1|PLEC	0.677025	0.503126	0.91103	0.0100196
NME4|PTGDS	1.49012	1.09977	2.01903	0.0100643
SORD|ENTPD1	1.47153	1.09639	1.97503	0.010087
SOX9|MAGEH1	1.51801	1.10447	2.08638	0.0101016
CHKA|OASL	0.645442	0.462288	0.901159	0.0101362
CH25H|GCLC	0.666625	0.489269	0.908271	0.0101813
CTBP2|LPL	1.48253	1.09743	2.00277	0.0102939
GANAB|SELENBP1	1.63976	1.12352	2.3932	0.0103562
C4BPA|PHF1	0.67547	0.500362	0.91186	0.0103885
MCM7|PECAM1	1.48317	1.0971	2.00511	0.0103969
NFIB|SSBP1	0.602854	0.409344	0.887843	0.0103995
PLEC|MFAP4	1.46794	1.09436	1.96906	0.0104157
DPY19L1|AGER	1.50062	1.10002	2.04711	0.0104186
IL7R|MRPL13	0.672924	0.496966	0.911182	0.0104252
EFNA5|PDE4B	1.65826	1.12587	2.44241	0.0104653
ITPKC|PLEK	1.59607	1.11557	2.28351	0.0105144
MCM7|SELENBP1	1.46835	1.09399	1.97081	0.0105223
CADM1|BUB3	0.659698	0.479652	0.907327	0.0105273
UBE2C|PIK3IP1	1.49486	1.09852	2.03421	0.0105348
ATP2B1|PCF11	1.468	1.09386	1.9701	0.0105381
DPP4|DTYMK	0.683786	0.510987	0.91502	0.0105427
PLOD2|PRKCZ	1.60371	1.11665	2.30321	0.0105464
DPP4|LPGAT1	0.682697	0.509514	0.914746	0.010562
CIRBP|SHC1	0.65376	0.471912	0.905681	0.0105983
EREG|MFNG	1.53402	1.1048	2.13001	0.0106164
ID1|MYO6	1.55256	1.10785	2.17578	0.0106254
DPP4|KRAS	0.682971	0.509617	0.915294	0.0106966
COX5A|FBP1	1.46054	1.09161	1.95414	0.0107708
SMAD3|AGER	1.46016	1.09099	1.95425	0.0109093
BTG2|UBE2C	0.681429	0.507121	0.915651	0.0109417
LPCAT1|SOD1	0.68527	0.512172	0.916869	0.0109524
CAMK2N1|PTPRC	1.4842	1.09487	2.01197	0.010963
C4BPA|SHC1	0.680963	0.506442	0.915624	0.0109762
DPP4|PLEC	0.663925	0.48414	0.910473	0.0110197
KLF5|CPA3	1.67525	1.12497	2.4947	0.0110993
MCM7|PTPN6	1.71318	1.13068	2.59576	0.0111081
EFNA5|EGR2	1.5606	1.10679	2.20048	0.0111252
B3GNT3|ADH1B	1.69878	1.12824	2.55784	0.0111545
PAFAH1B3|CPA3	1.62113	1.11616	2.35456	0.011179
SLC6A8|AGER	1.45964	1.08958	1.95537	0.011243
CBX3|PARM1	1.51348	1.09851	2.08519	0.0112568
HMGA1|PARM1	1.63041	1.11719	2.37941	0.0112603
HCLS1|PAFAH1B3	0.610167	0.416338	0.894235	0.0113037
BZW2|GPX3	1.50085	1.09588	2.05548	0.0113875
MCM7|SFTPD	1.46834	1.09028	1.9775	0.0114378
GCLC|MYO6	1.5051	1.0963	2.06633	0.0114523
SFTPD|TRIM28	0.68485	0.510677	0.918427	0.0114623
C4BPA|RBM39	0.683136	0.508385	0.917956	0.0114763
ANGPTL4|MRPS12	1.45813	1.08836	1.95354	0.0114931
ALDH2|VDAC2	0.686194	0.512367	0.918994	0.0115125
BIRC3|OCLN	1.56691	1.10578	2.22033	0.0115568
HSPE1|SELENBP1	1.46254	1.08881	1.96455	0.0115675
CDA|MRPS12	1.47575	1.09093	1.99631	0.0115849
GCLC|GDF15	1.50251	1.09523	2.06126	0.0116087
GALNT3|AGER	1.46257	1.08851	1.96518	0.0116466
EGLN3|LSM5	1.45987	1.08786	1.9591	0.0116988
CCR7|CDA	0.649304	0.464126	0.908367	0.0117021
MAOA|SNF8	0.687402	0.513621	0.919981	0.0117066
ACSL5|EIF4G1	0.655946	0.472554	0.910511	0.0117257
GCLC|HYI	1.52889	1.09896	2.12702	0.0117321
GCLC|TNFRSF14	1.455	1.08672	1.94809	0.0117854
ID1|NKX2-1	1.45612	1.08665	1.95122	0.0118538
EFNA5|LCP2	1.46878	1.08835	1.9822	0.0119547
C4BPA|PECAM1	0.686195	0.511525	0.92051	0.0119852
ITPKC|PIK3IP1	1.49738	1.09253	2.05223	0.0120648
FHL2|HCLS1	1.46498	1.0873	1.97386	0.0120671
SOX9|PLCG2	1.58877	1.10665	2.28094	0.0121009
CHST11|CPA3	1.45564	1.0856	1.95182	0.0121138
SELENBP1|VDAC2	0.677363	0.499536	0.918492	0.0121701
ITGA2|SFTPD	1.5284	1.09677	2.1299	0.0122267
DPP4|HNRNPA0	0.684994	0.509423	0.921076	0.0122766
B3GNT3|CHKA	1.53803	1.098	2.1544	0.0122903
MAOA|PAICS	0.688786	0.51433	0.922416	0.0123523
C4BPA|TRIM28	0.670482	0.490078	0.917297	0.0124275
SOX9|SSBP1	1.49786	1.09084	2.05675	0.0125115
PECAM1|HNRNPA0	0.688792	0.514002	0.92302	0.0125483
FA2H|HPGDS	1.6481	1.11329	2.43983	0.0125553
PGD|MFAP4	1.61712	1.10876	2.35857	0.012556
GANAB|SFTPD	1.4637	1.08514	1.97432	0.0125916
LCK|PPP1R13L	0.606744	0.409742	0.898462	0.0126128
IFT57|SQLE	0.688619	0.513658	0.923174	0.0126152
C4BPA|HSPE1	0.684434	0.507796	0.922516	0.0127926
MAOA|PLBD1	0.690654	0.51605	0.924334	0.0128062
FYN|KLF4	0.68359	0.506614	0.92239	0.0128299
MFNG|PITX1	0.682302	0.504897	0.922042	0.0128371
C4BPA|NPTN	0.691275	0.516781	0.924688	0.0128652
MYO6|PLBD1	0.689198	0.513836	0.924408	0.0129686
C4BPA|MYO6	0.685768	0.509261	0.923453	0.0129745
HOPX|SSBP1	0.674933	0.494951	0.920363	0.0129775
PLOD2|TLE2	1.45136	1.08171	1.94734	0.0130057
DPP4|YES1	0.691776	0.517134	0.925398	0.0130563
LPL|CHST11	0.691247	0.516307	0.925461	0.013128
SFTPD|TXN	0.650739	0.46338	0.913854	0.0131405
EPHA2|SLC2A1	0.660343	0.475616	0.916817	0.0131868
BTG2|NME4	0.682114	0.504017	0.923144	0.0132136
PECAM1|PLBD1	0.666486	0.483434	0.91885	0.013266
ITPKC|AGER	1.49926	1.08802	2.06595	0.0132996
EGLN3|SCGB1A1	1.45197	1.08075	1.95071	0.0133073
SELENBP1|UBE2C	0.691908	0.516843	0.92627	0.0133402
EIF6|FBP1	1.53033	1.09242	2.14379	0.0133647
TK1|TLE2	1.70398	1.11702	2.59937	0.0133763
CSNK1E|DPP4	1.45454	1.08089	1.95736	0.0133821
DPP4|SSBP1	0.692084	0.516988	0.926481	0.0133958
EPHX1|YWHAE	0.690647	0.515064	0.926085	0.0133971
C4BPA|HNRNPAB	0.669165	0.486672	0.920089	0.0134145
NME4|MFAP4	1.44372	1.07898	1.93174	0.01345
PKP3|SFTPD	1.45894	1.08094	1.96914	0.0135632
CCT5|SFTPD	1.44398	1.07863	1.93308	0.0135664
LMO3|SLC6A8	0.691908	0.51644	0.926994	0.0135891
SFTPD|XRCC6	0.681518	0.502562	0.924198	0.013618
B3GNT3|PIK3IP1	1.45885	1.08066	1.9694	0.0136402
C4BPA|IER3	0.687246	0.510074	0.925959	0.0136754
GALNT14|LYL1	1.47057	1.08227	1.99819	0.0136869
ANGPTL4|NCKAP1L	1.59097	1.09985	2.3014	0.0136922
AK2|SELENBP1	1.45286	1.07953	1.9553	0.0137042
C4BPA|TRIM22	0.668509	0.485318	0.920849	0.0137154
ITGA2|PARM1	1.50064	1.08662	2.07242	0.0137283
AK2|BTG2	1.46793	1.08168	1.99211	0.0137412
EMP2|PMEPA1	0.691362	0.515434	0.927338	0.0137603
IKZF3|BANK1	0.687513	0.51029	0.926285	0.0137619
KLF4|UBE2C	0.615278	0.417873	0.905938	0.0138787
IL7R|SNF8	0.634981	0.44219	0.911827	0.0138964
CHCHD2|FOLR1	1.64662	1.10652	2.45034	0.01393
EIF2S2|SFTPD	1.44261	1.07719	1.93199	0.0139371
CHKA|GALNT14	0.674925	0.493282	0.923456	0.0139797
SFTPD|EIF3D	0.694289	0.518957	0.928856	0.0140132
GCLC|PLEK	1.44375	1.07709	1.93521	0.0140187
METTL5|LPL	1.46627	1.0804	1.98995	0.0140377
HCLS1|SNF8	0.690336	0.513586	0.927914	0.0140588
LARP1|MAOA	1.47643	1.08174	2.01511	0.014086
DPP4|EIF2S2	0.65143	0.462492	0.917553	0.0141946
SOX9|FLI1	1.50392	1.08501	2.08456	0.0142942
RBPMS|SLC2A1	0.638853	0.446109	0.914874	0.0144636
PAICS|TNFRSF14	1.59405	1.09696	2.31639	0.0144737
FHL2|MAOA	1.46459	1.0786	1.9887	0.0144947
GDF15|INTS1	0.692405	0.515669	0.929713	0.0144991
NME1|SELENBP1	1.4638	1.07795	1.98776	0.0146559
IFT57|YES1	0.690677	0.513094	0.929722	0.014667
FDPS|SFTPD	1.44443	1.07506	1.94069	0.0146745
C4BPA|CDC37	0.690704	0.513092	0.929797	0.0146913
C4BPA|EIF4G1	0.686269	0.507152	0.928648	0.0147012
ID2|CPA3	1.56176	1.09157	2.23449	0.0147131
CHST11|TNFRSF14	1.46729	1.07823	1.99672	0.0147222
OASL|AGER	1.47762	1.07955	2.02246	0.0147709
C4BPA|DPYSL2	0.689839	0.511549	0.93027	0.0149436
CH25H|SMAD3	0.659498	0.471587	0.922284	0.014984
EIF2S2|EMP2	1.48349	1.07964	2.03839	0.01499
MARK2|AGER	1.45581	1.07565	1.97033	0.0150057
HMGA1|NKX2-1	1.50136	1.08179	2.08367	0.0150957
FHL2|IRF8	1.50921	1.08268	2.10378	0.015151
CD47|SNRPE	0.689877	0.51126	0.930897	0.0151674
CHKA|ADH1B	1.5501	1.08755	2.20938	0.0153454
SIX1|SLC6A8	0.686013	0.505729	0.930565	0.0154113
WFDC2|SCGB1A1	1.62424	1.09703	2.40483	0.0154149
EPHA2|PLEK	1.45528	1.07414	1.97166	0.0154532
ETV1|GCLC	0.663861	0.476239	0.925399	0.0156295
EPHA2|MAOA	1.4326	1.07027	1.91758	0.0156712
PLEC|AGER	1.5104	1.08089	2.11057	0.0157081
EMP2|TNFRSF1A	0.639397	0.444802	0.919126	0.0157164
EPHA2|FOLR1	1.51656	1.08167	2.12629	0.0157223
SFTPD|SOD1	0.6947	0.516894	0.933667	0.0157359
FOLR1|IGFBP3	0.69476	0.51695	0.933731	0.015754
DYNLL1|FOLR1	1.43314	1.07002	1.91949	0.0157817
MAOA|HNRNPA0	0.697129	0.519998	0.934598	0.0158569
TLE2|PLBD1	0.695626	0.517965	0.934225	0.0158587
C4BPA|COX5A	0.688372	0.508119	0.932567	0.0159243
KLF4|RBL2	1.45211	1.07216	1.96671	0.0159458
SOX9|AGER	1.43624	1.06992	1.92798	0.0159585
CDA|MARK2	1.44319	1.07085	1.94499	0.0159722
CANT1|MFAP4	1.43319	1.06923	1.92104	0.0160501
SFTPD|CLIC1	0.64419	0.450309	0.921548	0.0160764
CSNK1E|MFAP4	1.43215	1.06881	1.919	0.0161434
FOLR1|SET	0.694139	0.515513	0.934659	0.0161667
EREG|LAT	1.48429	1.07572	2.04802	0.016201
C4BPA|GCLC	0.679996	0.496471	0.931362	0.0162605
C4BPA|ID1	0.697687	0.520146	0.935829	0.0162784
EIF6|SFTPD	1.44095	1.06951	1.9414	0.0163141
CCR7|RPP25	0.650415	0.457818	0.924034	0.0163523
B3GNT3|LMO3	1.47577	1.07372	2.02836	0.0164704
FOLR1|GOLM1	0.69497	0.516184	0.935679	0.0164802
EGLN3|MEF2C	1.46534	1.07216	2.0027	0.0165268
SCGB1A1|CLIC1	0.626917	0.427836	0.918634	0.0166059
PFDN2|SFTPD	1.43515	1.0678	1.9289	0.0166299
CHCHD2|SFTPD	1.51909	1.0787	2.13927	0.0166817
CAMK2N1|TRIM2	1.42691	1.06653	1.90908	0.0166831
UBE2C|PHF1	1.45439	1.0702	1.97649	0.0166888
IL7R|BUB3	0.673034	0.486502	0.931084	0.0167944
C4BPA|NME1	0.698158	0.519823	0.937673	0.0169591
EPHA2|NFIB	1.54632	1.08095	2.21202	0.0170278
EMP2|SFTPD	1.45717	1.06951	1.98535	0.017042
SLC6A8|TLE2	1.44928	1.06829	1.96613	0.0171031
FOLR1|LMNA	0.695622	0.516141	0.937514	0.0171381
FBP1|IGFBP3	0.698418	0.519924	0.93819	0.0171409
EIF4G1|FOLR1	1.42894	1.06538	1.91656	0.0171845
FOLR1|SNRPD2	0.693422	0.512964	0.937365	0.0172872
LIMCH1|MCM7	0.616347	0.413787	0.918068	0.0172917
CAMK2N1|PHF1	1.44218	1.06667	1.94989	0.0173422
B3GNT3|NECAB3	1.4674	1.06967	2.01302	0.0174296
C4BPA|IGFBP3	0.696533	0.51695	0.938502	0.0174458
TXN|SCGB1A1	1.54418	1.07896	2.20999	0.0175267
B3GNT3|TLE2	1.45334	1.06734	1.97894	0.0176105
FBP1|TPD52L2	0.6883	0.505565	0.937084	0.0176563
SCGB1A1|DDIT4	0.690652	0.508661	0.937755	0.0177019
LBH|PTGDS	1.46422	1.06838	2.00673	0.0177261
SFTPD|YWHAZ	0.691689	0.509776	0.938517	0.0179084
DPP4|POLD2	0.689892	0.507254	0.93829	0.0179852
EFNA5|SIX1	1.44848	1.06564	1.96887	0.0179854
C4BPA|RAC1	0.64377	0.446965	0.92723	0.0179901
NECAB3|SLC6A8	0.689991	0.50737	0.938344	0.0179975
EREG|CCND2	1.48938	1.07065	2.07189	0.0180156
TRIM2|CHST11	0.690349	0.507755	0.938605	0.0180684
COL1A1|FOLR1	1.56068	1.07883	2.25776	0.0181422
ITGA2|TLE2	1.42497	1.06221	1.91163	0.0181489
SFTPD|VDAC2	0.694018	0.51258	0.93968	0.0181591
DDB1|UBE2C	0.697536	0.51733	0.940516	0.0181699
SOX9|BANK1	1.5219	1.07408	2.15643	0.018182
RAD23B|SELENBP1	1.42635	1.06212	1.91548	0.0182463
MRPL13|MAGEH1	1.4491	1.06448	1.97268	0.0184209
SCGB1A1|GNAI3	0.695082	0.513461	0.940946	0.0185784
EPHA2|MAGEH1	1.42723	1.06128	1.91939	0.0186025
CH25H|TGIF1	0.642416	0.444226	0.929029	0.018719
FHL2|MYLIP	1.42387	1.06054	1.91167	0.0187207
FOLR1|HSPE1	0.704497	0.525873	0.943795	0.018891
HTATIP2|SFTPD	1.43296	1.06117	1.935	0.0189053
BTG2|EIF2S2	0.704998	0.526469	0.944068	0.0189611
KLF5|MAOA	1.47008	1.06543	2.02841	0.0189868
FDPS|LBH	1.41709	1.05893	1.8964	0.0190189
CADM1|METTL5	0.693693	0.510975	0.941749	0.01904
MAOA|RAD23A	0.654134	0.458711	0.932812	0.0190743
KLF5|MAGEH1	1.59806	1.0798	2.36507	0.0190885
CBX3|SELENBP1	1.42606	1.05961	1.91923	0.0191774
CADM1|ITGA2	0.692949	0.509608	0.942251	0.0193182
HOPX|HTATIP2	0.70644	0.527986	0.94521	0.0193217
ID1|SCGB1A1	1.4231	1.05881	1.91274	0.0193499
ANGPTL4|ENTPD1	1.53949	1.07214	2.21056	0.0194217
CANT1|CYB5A	1.52757	1.07078	2.17923	0.0194267
EMP2|PLAUR	0.700356	0.519495	0.944185	0.0194508
TK1|LPL	1.59501	1.07787	2.36028	0.0195446
CCT2|LBH	1.42938	1.05901	1.92927	0.0195613
HOPX|LARP1	0.705415	0.526267	0.945548	0.0195681
RAD23A|SFTPD	1.41782	1.05751	1.9009	0.0196075
EFNA5|FGR	1.42087	1.05787	1.90842	0.0196097
CD3E|CDA	0.706272	0.527363	0.945877	0.0196319
DPP4|SLC2A1	0.697619	0.515473	0.944126	0.0196805
NME4|CPA3	1.58435	1.07614	2.33255	0.0197103
C4BPA|MIF	0.702226	0.521688	0.945241	0.0197339
CANT1|SFTPD	1.42537	1.05804	1.92024	0.0197526
LPL|RBL2	0.678016	0.488963	0.940165	0.019811
HOPX|SOX9	0.674929	0.484838	0.939549	0.0198367
C4BPA|COL1A1	0.615126	0.408654	0.925916	0.0198667
FHL2|RBL2	1.41522	1.05652	1.89571	0.0198791
GPX3|SSRP1	0.692083	0.507532	0.94374	0.0200242
IL6ST|PAICS	0.706085	0.526583	0.946777	0.0200502
PAICS|RBPMS	1.52951	1.06879	2.18882	0.020137
CH25H|CHST11	0.694084	0.510033	0.944552	0.0201884
PLOD2|CYFIP2	1.52242	1.06786	2.17047	0.0201898
BTG2|MCM7	0.702493	0.521438	0.946416	0.020226
BLVRB|C4BPA	1.42515	1.05663	1.92219	0.0202968
CH25H|KRAS	0.658891	0.463213	0.937231	0.0203118
SULT2B1|KCNAB2	1.4108	1.05476	1.88701	0.0203815
TP53I3|LPL	1.53	1.06804	2.19178	0.0204009
GALNT3|FGR	1.57107	1.07174	2.30304	0.0206127
NCKAP1L|RPP25	0.692774	0.507592	0.945517	0.0207225
PHLDA2|SLC2A1	0.70914	0.529885	0.949036	0.0207886
HTATIP2|AGER	1.4711	1.05968	2.04227	0.0210955
CAMK2N1|CHKA	1.41482	1.05344	1.90016	0.0211154
GALNT14|ADH1B	1.40975	1.05258	1.88814	0.0212395
COX8A|SFTPD	1.54296	1.0666	2.23207	0.0213231
SFTPD|SSRP1	0.705684	0.524347	0.949733	0.0214311
CD27|SORD	0.710074	0.530339	0.950723	0.0214867
TGIF1|LPL	1.43824	1.05506	1.96057	0.0215027
CD27|EPHA2	0.65123	0.451791	0.93871	0.0215052
COX5A|NKX2-1	1.40662	1.05145	1.88178	0.0215718
CDA|SMAD3	1.40877	1.05153	1.88739	0.021637
IGFBP3|PARM1	1.46485	1.05747	2.02916	0.0216727
PRKCZ|SOX9	0.706936	0.525714	0.950629	0.0217324
DYNLL1|DDIT4	0.71037	0.530354	0.951487	0.0218204
EFNA5|LCK	1.45025	1.05549	1.99265	0.0218417
EIF2S2|PARM1	1.41686	1.0515	1.90918	0.0220219
MRPL13|SORL1	1.44201	1.05405	1.97277	0.0220687
ALDH2|DDIT4	0.652128	0.452185	0.940481	0.0221121
COL1A1|SCGB1A1	1.53773	1.06329	2.22388	0.0222571
CD27|FA2H	0.709634	0.528819	0.952273	0.0222618
EPHA2|TRIM2	1.42852	1.0521	1.93962	0.0222896
SELENBP1|RBM39	0.68741	0.498387	0.948124	0.0223329
C4BPA|PTGDS	0.707165	0.525314	0.951969	0.022342
C4BPA|PFDN2	0.684069	0.493834	0.947586	0.0223843
NECAB3|PLAUR	0.687519	0.498447	0.948309	0.0224049
DDB1|PTGDS	1.40507	1.0492	1.88165	0.0224742
GALNT3|ADH1B	1.56025	1.06479	2.28627	0.0224899
SNF8|LPL	1.46696	1.05549	2.03883	0.0225171
B3GNT3|CSNK1E	1.40457	1.04883	1.88096	0.0226138
YWHAZ|SCGB1A1	1.4893	1.05733	2.09775	0.0226712
CAMK2N1|TLE2	1.40294	1.04846	1.87725	0.0227005
ID1|MAGEH1	1.56906	1.06498	2.31174	0.0227055
ITGA2|MAOA	1.4156	1.04968	1.90909	0.0227431
IGFBP3|SFTPD	1.40507	1.04851	1.88289	0.022777
AK2|KLF5	0.709903	0.528572	0.953441	0.0227991
GPC1|CCND2	1.52863	1.06077	2.20285	0.0228212
PARM1|TNFRSF1A	0.695943	0.509273	0.951035	0.0229023
HCLS1|SFTPD	1.46893	1.0547	2.04585	0.022904
CANT1|SELENBP1	1.40881	1.04846	1.893	0.0229686
CAMK2N1|LPL	1.43294	1.05089	1.95387	0.0229823
TLE2|CHST11	0.6997	0.514223	0.952077	0.0230577
ACSL5|PAICS	0.683027	0.491626	0.948945	0.0230667
OCLN|ATP2B1	0.713824	0.533587	0.954943	0.0231791
ACSL5|PLAUR	0.699237	0.513354	0.952429	0.0232626
TGIF1|CPA3	1.41555	1.04837	1.91133	0.0233117
GPC1|LCK	1.52703	1.05922	2.20145	0.0233163
F12|ADH1B	1.4013	1.04674	1.87597	0.0233993
PAFAH1B3|SFTPD	1.41494	1.04809	1.9102	0.0234092
CDA|SCGB1A1	1.40656	1.04719	1.88924	0.0234338
CADM1|SQLE	0.665989	0.468552	0.94662	0.0234671
CYB5A|SFTPD	1.47057	1.05341	2.05294	0.0234746
HNRNPM|MFAP4	1.41546	1.04786	1.91202	0.0235316
BZW2|TRIM22	1.60634	1.06564	2.4214	0.0235995
PAICS|SFTPD	1.43008	1.04907	1.94947	0.0236344
AGRN|FOLR1	1.40437	1.04627	1.88503	0.0237518
B3GNT3|CADM1	1.4726	1.05272	2.05995	0.0238217
MRPL3|SFTPD	1.40078	1.04573	1.87636	0.0238325
CTBP2|CPA3	1.40019	1.04564	1.87494	0.0238478
SFTPD|C1QBP	0.711478	0.529534	0.955936	0.0238822
KLF5|NUPR1	1.5168	1.05655	2.17753	0.0239366
RAD23B|SFTPD	1.39968	1.04539	1.87405	0.02394
SET|DDIT4	0.711211	0.529003	0.956179	0.0240267
UBE2C|MFAP4	1.3986	1.04503	1.8718	0.0240576
CH25H|FGR	0.695767	0.507692	0.953516	0.0240706
ASPH|AGER	1.41469	1.0465	1.91242	0.0241029
DPP4|EPHA2	0.715255	0.534534	0.957076	0.0241203
CAMK2N1|RBPMS	1.40165	1.04498	1.88006	0.0242219
HOPX|VDAC1	0.678319	0.483963	0.950728	0.0242403
FA2H|PDE4B	1.48708	1.05271	2.10068	0.0243598
FOLR1|YWHAE	0.689276	0.498401	0.953251	0.0244887
BEX4|TNFRSF14	0.684109	0.49123	0.95272	0.0246665
EGLN3|LPGAT1	1.43822	1.04736	1.97495	0.024707
BEX4|RBL2	0.689731	0.498692	0.953953	0.0247771
CARHSP1|SOX9	0.690992	0.500388	0.954201	0.0247897
TRIM2|ADH1B	1.55862	1.05789	2.29636	0.0247941
CADM1|ENY2	0.709324	0.525517	0.95742	0.0248122
POLD2|MFAP4	1.39535	1.04275	1.86719	0.0249867
C4BPA|TNFRSF1A	0.712679	0.529953	0.958409	0.0250248
HTATIP2|PLEK	1.57483	1.05848	2.34307	0.025069
C4BPA|CIRBP	0.717143	0.536103	0.95932	0.0251085
HCLS1|HNRNPA0	0.674015	0.477103	0.952196	0.0252323
FA2H|SMAD3	1.40635	1.04313	1.89606	0.0252895
CCT2|SELENBP1	1.39371	1.04155	1.86493	0.0254887
FOLR1|TPI1	0.646963	0.441407	0.948244	0.0255882
DPP4|SFTPD	1.4313	1.04461	1.96113	0.0256412
CCT5|GPX3	1.3948	1.04115	1.86857	0.0257294
KRAS|CPA3	1.39984	1.04135	1.88174	0.0258533
LIMCH1|PAICS	0.693553	0.502529	0.957189	0.0260045
SOX9|HPGDS	1.53662	1.05247	2.24349	0.0260921
DPP4|PAFAH1B3	0.708537	0.522901	0.960075	0.0262281
ASPH|TRIM2	1.4322	1.04322	1.96621	0.0263068
EIF2S2|FBP1	1.41744	1.04138	1.92931	0.0265734
CBX3|SFTPD	1.3891	1.03819	1.8586	0.0269494
SOX9|TLE2	1.40583	1.03928	1.90167	0.0271115
FOLR1|RAD23B	0.7199	0.537846	0.963578	0.0271472
C4BPA|COL1A2	0.671001	0.470787	0.95636	0.0273308
IL7R|KLF4	0.72025	0.538151	0.963966	0.0273313
IL7R|GNAI3	0.701459	0.51183	0.961344	0.0274454
CAMK2N1|CYFIP2	1.50163	1.04618	2.15535	0.0274671
HOPX|SNRPE	0.716113	0.532151	0.963671	0.0275071
ID2|PAFAH1B3	0.697825	0.506557	0.961314	0.0277102
SOX9|ENTPD1	1.39881	1.03726	1.88637	0.0278262
ASPH|LPL	1.45618	1.04131	2.03633	0.0280517
GALNT2|LPL	1.5137	1.04526	2.19207	0.0282168
CCR7|EFNA5	0.681123	0.483328	0.959863	0.0282347
ACTN4|C4BPA	1.43059	1.03866	1.9704	0.0283668
KRAS|TRIM2	1.38616	1.03514	1.85623	0.028398
EIF2S2|PMEPA1	0.690924	0.496387	0.9617	0.0284203
OLA1|LPL	1.44519	1.03962	2.00897	0.0284377
SORL1|PLBD1	0.662391	0.457992	0.958013	0.0286847
COX8A|SCGB1A1	1.54012	1.0459	2.26788	0.0287234
PLAUR|SNF8	1.41625	1.03669	1.93478	0.0287927
SNRPE|PECAM1	1.47898	1.04118	2.10085	0.0288655
ITGA2|ENTPD1	1.49537	1.04234	2.14529	0.0288766
GCLC|AGER	1.38304	1.03374	1.85038	0.0290096
PAFAH1B3|PLEK	1.54678	1.04516	2.28914	0.0291962
CH25H|LCP2	0.712211	0.524831	0.966491	0.0293484
ALDH2|NME1	0.72347	0.540558	0.968274	0.0294976
MRPL11|UBE2C	0.707052	0.517403	0.966215	0.0295796
FBP1|HSPE1	0.721069	0.536918	0.968379	0.0297407
SELENBP1|SSRP1	0.720905	0.536567	0.968571	0.029863
PITX1|SPIB	1.46142	1.03746	2.05864	0.0299827
GCLC|CYFIP2	1.41216	1.03357	1.92943	0.0302116
PDCD5|MFAP4	1.38028	1.0313	1.84735	0.0302188
SOX9|LPL	1.37845	1.03011	1.84458	0.0308038
MSMO1|SFTPD	1.38651	1.03029	1.86589	0.0310132
HYI|SORD	0.72294	0.538265	0.970977	0.03111
FOLR1|GALNT2	0.710084	0.520133	0.969404	0.0311144
KLF4|LIMCH1	1.39115	1.0303	1.87839	0.0311797
FOLR1|PKP3	0.712253	0.523031	0.969932	0.0312605
LMNA|MFAP4	1.51448	1.038	2.20967	0.0312811
RBPMS|CPA3	1.38238	1.02882	1.85744	0.0316756
NFIB|SOX9	0.72588	0.541884	0.972351	0.0317175
RORA|HPGDS	1.38069	1.02854	1.85339	0.0317691
OLA1|SFTPD	1.42375	1.03126	1.96563	0.031793
RAC1|SCGB1A1	1.45503	1.03316	2.04916	0.0318176
GCLC|MAOA	1.40975	1.03024	1.92906	0.031863
SLC6A8|SCGB1A1	1.38203	1.02838	1.8573	0.031912
GALNT2|SFTPD	1.40576	1.02975	1.91908	0.0319886
ANGPTL4|EPHA2	1.37785	1.02786	1.84702	0.0320539
ID1|NUPR1	1.49905	1.03518	2.17078	0.0321141
FA2H|CARD8	1.50326	1.03527	2.1828	0.0321843
FA2H|BTK	1.43094	1.03056	1.98687	0.0323781
CAMK2N1|NFIB	1.39023	1.02777	1.88053	0.0325448
CIRBP|PTGDS	1.41021	1.02874	1.93314	0.0326749
C4BPA|DYNLL1	0.72326	0.537239	0.973692	0.0327033
DPP4|PAICS	0.726894	0.542421	0.974105	0.0327102
C4BPA|EIF3D	0.723968	0.538071	0.97409	0.0328965
C4BPA|PTTG1IP	0.666589	0.459098	0.967858	0.033034
GCLC|SCGB1A1	1.3761	1.02564	1.84631	0.0332705
HTATIP2|MFAP4	1.3712	1.0252	1.83398	0.0333606
MFNG|ADH1B	1.40338	1.02702	1.91767	0.033392
CADM1|PPP1R13L	0.723474	0.536869	0.974938	0.033443
SLC2A1|SCGB1A1	1.37669	1.02533	1.84846	0.0334759
EREG|OCLN	1.42709	1.02802	1.98108	0.0335777
SOX9|PRDM2	1.3756	1.02505	1.84602	0.0336014
C4BPA|SERPINH1	0.718754	0.529989	0.974753	0.0336307
DPP4|HNRNPM	0.699211	0.502375	0.973169	0.0339048
UBE2C|SCGB1A1	1.3747	1.02445	1.8447	0.0339279
EPHA2|LIMCH1	1.38949	1.02522	1.88319	0.0339634
MRPL13|CPA3	1.37526	1.02436	1.84638	0.0340002
ID2|NKX2-1	1.42903	1.02725	1.98797	0.0340431
IER3|SFTPD	1.36986	1.02386	1.83279	0.0341162
CAMTA1|ATP2B1	0.688263	0.48699	0.972722	0.0342882
DPP4|PIK3IP1	0.729777	0.545032	0.977142	0.0344107
HOPX|POLD2	0.728671	0.54341	0.977093	0.0344481
DPP4|GCLC	0.726362	0.539833	0.977341	0.0347447
NECAB3|CPA3	1.37629	1.0231	1.85141	0.0347798
GALNT2|TLE2	1.50174	1.02944	2.19072	0.0348092
DPP4|TWF1	0.72958	0.544307	0.977917	0.0349131
C4BPA|EIF2S2	0.73022	0.545211	0.97801	0.0349336
ANGPTL4|PPP1R13L	1.39144	1.02361	1.89146	0.0349524
MAOA|BUB3	0.722041	0.533398	0.9774	0.0350379
DPYSL2|IGFBP3	0.674793	0.467966	0.973031	0.0351727
C4BPA|RAD23A	0.730839	0.545873	0.978479	0.0351967
MCM7|PARM1	1.3666	1.02175	1.82784	0.0352948
SORD|ADH1B	1.37723	1.02224	1.85549	0.0353241
GALNT14|PRKCZ	1.36794	1.02174	1.83144	0.0353417
CHKA|CHST11	0.726012	0.538799	0.978275	0.0353505
FYN|GALNT3	0.673446	0.465664	0.973942	0.0357089
C4BPA|CCT6A	0.724158	0.535645	0.979016	0.0359221
ETV1|ADH1B	1.3663	1.02059	1.82911	0.0360044
HTATIP2|IFT57	1.37209	1.02044	1.8449	0.0362677
IFT57|RDX	0.729422	0.542886	0.980052	0.0362889
SELENBP1|TNFRSF1A	0.731171	0.545378	0.980257	0.0363248
CD84|FA2H	0.69147	0.489194	0.977384	0.0366604
HNRNPAB|SCGB1A1	1.39975	1.02088	1.91923	0.0367704
ITGA2|PIK3R1	1.43907	1.02251	2.02534	0.0368331
C4BPA|EMP2	0.732694	0.547073	0.981296	0.036921
SCGB1A1|CYFIP2	0.726205	0.53766	0.980869	0.0369867
CBX3|EMP2	1.48176	1.02396	2.14423	0.0370183
GALNT14|NECAB3	1.42376	1.02146	1.98448	0.0370405
MCM7|NUPR1	1.48168	1.0239	2.14412	0.0370498
CH25H|SQLE	0.659	0.445271	0.975318	0.0370779
FOLR1|SNRPE	0.731365	0.54482	0.981781	0.0373106
EPHA2|PIK3IP1	1.36338	1.01829	1.82543	0.0373706
B3GNT3|AGER	1.37606	1.01868	1.8588	0.0374687
CAMK2N1|SCGB1A1	1.36352	1.01794	1.82644	0.0376026
ITGA2|SORL1	1.40479	1.01967	1.93535	0.0376044
SSBP1|LPL	1.40577	1.01952	1.93835	0.0377157
C4BPA|TXN	0.652569	0.436205	0.976252	0.0378098
HTATIP2|MYLIP	1.52293	1.0238	2.26539	0.0378907
HMGA1|HOPX	1.47799	1.02149	2.13851	0.0381932
B3GNT3|DPP4	1.36196	1.01687	1.82417	0.0382468
SFTPD|PIM2	0.723544	0.53277	0.98263	0.0382491
PAICS|LPL	1.45566	1.02042	2.07654	0.0383111
B3GNT3|LPL	1.4006	1.01788	1.92721	0.0385659
GCLC|LPL	1.36124	1.0162	1.82344	0.0386682
SQLE|MFAP4	1.37497	1.01673	1.85944	0.0386686
ANGPTL4|SIX1	1.4352	1.01898	2.02143	0.0386834
PHF1|CPA3	1.42956	1.01763	2.00825	0.0393296
ACSL5|RAD23B	0.73391	0.546591	0.985423	0.0396258
SNRPE|MFAP4	1.36999	1.01503	1.84907	0.0396436
FOLR1|TXN	0.681596	0.472917	0.982356	0.0398384
IL7R|SOX9	0.736648	0.550372	0.985969	0.0398822
DPP4|SSRP1	0.715957	0.520475	0.984857	0.0399998
LPGAT1|NFIB	1.4512	1.01685	2.07109	0.0401663
TP53I3|PECAM1	1.36127	1.01375	1.82792	0.0402885
AK2|PLBD1	0.700751	0.498551	0.984957	0.040636
C4BPA|CD47	0.738097	0.551814	0.987268	0.0407258
C4BPA|HDGF	0.695716	0.491207	0.985372	0.0410583
FHL2|SORL1	1.36788	1.01265	1.84773	0.0411607
CANT1|PECAM1	1.37825	1.01277	1.87562	0.0412813
SOX9|TNFRSF14	1.36792	1.01234	1.84842	0.0413719
CDA|GDF15	1.38909	1.01269	1.90539	0.0415346
SFTPD|PECAM1	0.725774	0.53326	0.987789	0.0415412
CH25H|ITGA2	0.708795	0.508983	0.987048	0.0416376
CADM1|SSBP1	0.696537	0.491686	0.986736	0.0418399
LPL|BUB3	0.724963	0.5314	0.989031	0.0424009
ARRB2|AGER	1.36063	1.01048	1.83211	0.0424934
PARM1|VDAC1	0.695021	0.488971	0.987899	0.0425781
DPP4|MRPL11	0.73934	0.55217	0.989956	0.0425862
ACSL5|EIF2S2	0.739948	0.552957	0.990174	0.0427235
LPL|PLBD1	0.713888	0.515251	0.989103	0.0427828
KLF4|SIX1	1.37161	1.0103	1.86212	0.0427977
HDGF|SFTPD	1.37143	1.01018	1.86187	0.0428812
GCLC|TRIM2	1.35275	1.00947	1.81277	0.0430648
MRPL12|MFAP4	1.3502	1.0093	1.80624	0.0431415
CCND2|ADH1B	1.36417	1.00932	1.84378	0.0433532
CADM1|SMAD3	0.7379	0.549317	0.991224	0.0435392
FOLR1|TPD52L2	0.73704	0.547993	0.991305	0.0436205
PARM1|CDC37	0.720979	0.524343	0.991356	0.0440734
CAMK2N1|PLEK	1.34854	1.00786	1.80438	0.0441485
ID1|ID2	1.40687	1.00869	1.96222	0.0443298
CH25H|TLE2	0.687422	0.477047	0.990572	0.0443484
BLVRB|PARM1	1.37832	1.00796	1.88477	0.0444726
FOLR1|TP53I3	0.718441	0.520287	0.992063	0.0446045
FA2H|NCKAP1L	1.35997	1.00741	1.83592	0.0446204
EGLN3|LIMCH1	1.36487	1.00749	1.84903	0.044631
C4BPA|ID2	0.728032	0.534039	0.992495	0.0446848
CAMK2N1|PRKCZ	1.42073	1.00834	2.00178	0.0447006
GCLC|PTPN6	1.37533	1.00741	1.87761	0.0448106
MAOA|PHF1	0.742168	0.55458	0.993207	0.0448758
DDB1|SFTPD	1.37288	1.00717	1.87139	0.0449436
C4BPA|SET	0.729725	0.536285	0.992939	0.0449571
ACSL5|C4BPA	1.34842	1.00672	1.80611	0.0449771
DPP4|ID1	0.726273	0.531261	0.992869	0.0449818
ACSL5|CCT6A	0.725407	0.530003	0.992853	0.044989
PPP1R13L|LPL	1.35622	1.00664	1.82722	0.0451277
FOLR1|SHC1	0.741837	0.553563	0.994147	0.04558
PLEK|SOX9	0.738399	0.548398	0.994229	0.0457059
ANGPTL4|SQLE	1.35021	1.00555	1.81301	0.0458535
EPHX1|GANAB	0.742597	0.554449	0.994593	0.045898
NFIB|AGER	1.34536	1.00523	1.80059	0.0460386
LPL|EGR2	0.732631	0.539642	0.994636	0.0461039
CDA|NLRP1	1.4506	1.00628	2.0911	0.0462045
CADM1|CAMK2N1	0.735023	0.542918	0.995103	0.0464013
SLC6A8|SORD	1.37349	1.00501	1.87708	0.0464443
GOLM1|SCGB1A1	1.37336	1.00477	1.87716	0.046609
CARHSP1|LMO3	1.3731	1.00468	1.87662	0.0466695
GALNT14|CPA3	1.36338	1.00435	1.85075	0.046831
GPX3|ID1	0.735874	0.543827	0.99574	0.0468523
EIF6|SCGB1A1	1.38155	1.00445	1.90022	0.0468907
MDH2|LBH	1.48754	1.00519	2.20136	0.0470523
SFTPD|LBH	0.737955	0.546621	0.996263	0.0472098
CCT5|FOLR1	1.34381	1.00358	1.7994	0.0472624
NECAB3|SOX9	0.739185	0.548326	0.996476	0.0473532
KLF4|N4BP2L2	1.4055	1.00345	1.96863	0.0477033
ANGPTL4|SMAD3	1.35844	1.00286	1.8401	0.0478836
ENTPD1|ADH1B	1.34643	1.00271	1.80797	0.0479309
PLAUR|SELENBP1	1.36931	1.00274	1.86987	0.048019
HYI|SOX9	0.73878	0.547008	0.997784	0.0483329
DPY19L1|LMO3	1.41194	1.00229	1.98902	0.0484934
GALNT2|MFAP4	1.34631	1.00176	1.80936	0.0486561
SCGB1A1|PIK3R1	0.736721	0.543612	0.998428	0.0488259
LIMCH1|CHST11	0.715192	0.512362	0.998317	0.048854
PMEPA1|C1QBP	1.35282	1.00139	1.82758	0.0489516
FOLR1|HTATIP2	0.731214	0.535232	0.998956	0.0492377
EPHA2|LPL	1.39663	1.0008	1.94902	0.0494555
SMAD3|FGR	1.3959	1.00046	1.94763	0.0496829
ITGA2|MAGEH1	1.34123	1.00026	1.79845	0.0497991
SOD1|SCGB1A1	1.37593	1.00011	1.89298	0.049922

## Sheet: Table S6
Table S6: 25 gene-pairs after performed LASSO
gene	HR	HR.95L	HR.95H	pvalue	group	FrontGene.HR	BackGene.HR
BLVRB|LBH	1.61849	1.17029	2.23835	0.00360825	risk	1.19122	0.846777
BTG2|ID1	0.50637	0.378104	0.678148	4.97e-06	protective	0.788412	1.12651
BTG2|MDH2	0.467237	0.337258	0.64731	4.76e-06	protective	0.788412	1.3521
CD27|EGLN3	0.495982	0.368418	0.667714	3.79e-06	protective	0.861122	1.1639
CH25H|MRPL13	0.456844	0.317847	0.656626	2.31e-05	protective	0.850707	1.2887
CH25H|TRIM29	0.424891	0.308723	0.584772	1.5e-07	protective	0.850707	1.17508
CHKA|SQLE	0.536019	0.370458	0.775569	0.000938394	protective	0.702759	1.16462
ENY2|IL7R	1.8122	1.33747	2.45544	0.000124959	risk	1.40295	0.855129
EREG|HPGDS	2.0529	1.53215	2.75065	1.45e-06	risk	1.08798	0.751808
GALNT2|MYO6	2.01185	1.48445	2.72662	6.58e-06	risk	1.81369	0.670632
GPX3|DDIT4	0.528408	0.392796	0.710839	2.49e-05	protective	0.834993	1.22721
ID2|PMEPA1	0.530638	0.391939	0.718421	4.14e-05	protective	0.817502	1.2698
IRF8|GNAI3	0.50909	0.379842	0.682316	6.24e-06	protective	0.786348	1.63156
KLF4|PTPN6	1.75496	1.25924	2.44583	0.000896817	risk	1.15462	0.739572
LGR4|CCND2	1.78317	1.22789	2.58957	0.00237805	risk	1.26723	0.836565
MYO6|RBL2	0.589151	0.423563	0.819475	0.00167515	protective	0.670632	0.72867
NUPR1|UBE2C	0.502126	0.364448	0.691815	2.52e-05	protective	0.837385	1.16389
PLAUR|TLE2	2.0252	1.4466	2.83523	3.94e-05	risk	1.23261	0.800239
PPP1R13L|RBPMS	1.89396	1.41229	2.5399	1.99e-05	risk	1.31525	0.794541
PRKCB|TFAP2A	0.44156	0.327484	0.595373	8.29e-08	protective	0.716182	1.26333
SOX9|PTPN6	1.66854	1.21516	2.29108	0.00155314	risk	1.10759	0.739572
TFAP2A|PYHIN1	2.18163	1.53931	3.09197	1.16e-05	risk	1.26333	0.692112
TP53I3|PHF1	1.83266	1.36266	2.46479	6.16e-05	risk	1.33089	0.633975
IKZF3|BANK1	0.687513	0.51029	0.926285	0.0137619	protective	0.690701	0.739007
MYLIP|BUB3	0.469112	0.350464	0.627928	3.62e-07	protective	0.597	1.56433

## Sheet: Table S7
Table S7: The CV result in the GSE72094 cohort.
ID	Selection	Cindex	Std	GA identification
m1	RSF_nodesize_30_ntree_100	0.684646	0.061102	Yes
m2	RSF_nodesize_30_ntree_500	0.676956	0.120903	Yes
m3	RSF_nodesize_5_ntree_500	0.656036	0.142781	No
m4	RSF_nodesize_15_ntree_200	0.645138	0.0968873	Yes
m5	RSF_nodesize_10_ntree_200	0.644732	0.137465	Yes
m6	GBM_depth_2_ntree_100	0.643932	0.0571983	Yes
m7	RSF_nodesize_30_ntree_200	0.63963	0.118558	Yes
m8	GBM_depth_2_ntree_50	0.637236	0.093429	No
m9	RSF_nodesize_5_ntree_50	0.634891	0.0955868	No
m10	RSF_nodesize_15_ntree_100	0.634299	0.0788893	Yes
m11	RSF_nodesize_15_ntree_50	0.632672	0.091763	Yes
m12	RSF_nodesize_30_ntree_50	0.63132	0.0755427	No
m13	RSF_nodesize_5_ntree_200	0.629585	0.0541498	No
m14	RSF_nodesize_10_ntree_100	0.628574	0.0822636	Yes
m15	RSF_nodesize_10_ntree_50	0.625399	0.0666966	No
m16	CB_stepno_200	0.624984	0.077048	No
m17	SVM_gamma.mu_0.1	0.624101	0.0949788	Yes
m18	SVM_gamma.mu_10	0.622231	0.0787632	No
m19	SVM_gamma.mu_50	0.621399	0.0998625	No
m20	CB_stepno_50	0.621052	0.0715069	No
m21	GBM_depth_10_ntree_50	0.618282	0.0688639	Yes
m22	GBM_depth_2_ntree_20	0.616296	0.0747299	Yes
m23	GBM_depth_1_ntree_100	0.612993	0.0677045	No
m24	RSF_nodesize_15_ntree_500	0.612951	0.0658659	No
m25	RSF_nodesize_10_ntree_500	0.612815	0.0712104	No
m26	CB_stepno_150	0.607811	0.0866253	Yes
m27	GBM_depth_10_ntree_200	0.606651	0.0870538	Yes
m28	CB_stepno_250	0.606644	0.0922869	No
m29	COX_selection_methods_both	0.604149	0.0713426	No
m30	GBM_depth_1_ntree_50	0.603213	0.0500126	No
m31	GBM_depth_10_ntree_20	0.600936	0.0729046	Yes
m32	COX_selection_methods_forward	0.59984	0.0841051	No
m33	GBM_depth_5_ntree_50	0.597228	0.0735	Yes
m34	GBM_depth_1_ntree_200	0.596815	0.0524168	Yes
m35	GBM_depth_5_ntree_200	0.596295	0.0997084	Yes
m36	CB_stepno_300	0.595985	0.0949748	No
m37	RSF_nodesize_5_ntree_100	0.593602	0.0910555	No
m38	CB_stepno_100	0.59335	0.0435678	Yes
m39	GBM_depth_1_ntree_20	0.581064	0.0948884	Yes
m40	GBM_depth_5_ntree_20	0.579011	0.0857431	No
m41	COX_selection_methods_backward	0.576832	0.0773973	Yes
m42	GBM_depth_2_ntree_200	0.576452	0.0798165	Yes
m43	GBM_depth_10_ntree_100	0.575349	0.0655112	Yes
m44	GBM_depth_5_ntree_100	0.56819	0.103745	Yes
m45	SVM_gamma.mu_1	0.567733	0.0564059	Yes
m46	SVM_gamma.mu_5	0.566624	0.0700774	Yes
m47	SVM_gamma.mu_0.5	0.557106	0.103585	No

## Sheet: Table S8
Table S8: 31 genes after performed LASSO
ACTB
BIRC3
CHKA
ENY2
EPHX1
GALNT2
GOLPH3
GPC1
GPX3
HTATIP2
LDHA
LGR4
MYO6
PHF14
SAT1
SERPINH1
SHC1
SMAD3
TRIM28
VDAC1
BTK
PTPN6
ENTPD1
CD19
PHF1
IKZF3
MYLIP
BEX4
XRCC6
CCDC85B
LITAF

## Sheet: Table S9
Table S9: The details of 2249 druggable targets
Agent names	Target genes
[sar9,met(o2)11]-substance-p	TACR1
1,2,3,4,5,6-hexabromocyclohexane	JAK2
1,4-butanediol	MAN1B1
1,4-butanediol	PLA2G2A
1,4-butanediol	PLA2G2E
10-DEBC	PIM1
10-hydroxycamptothecin	TOP1
12-O-tetradecanoylphorbol-13-acetate	KCNT2
12-O-tetradecanoylphorbol-13-acetate	TRPV4
1400W	NOS1
1400W	NOS2
1400W	NOS3
16,16-dimethylprostaglandin-e2	HPGD
17-alpha-methyltestosterone	AR
17-hydroxyprogesterone-caproate	AR
17-hydroxyprogesterone-caproate	ESR1
17-hydroxyprogesterone-caproate	ESR2
17-hydroxyprogesterone-caproate	NR1H4
17-hydroxyprogesterone-caproate	NR1I2
17-hydroxyprogesterone-caproate	NR3C1
17-hydroxyprogesterone-caproate	PGR
1-azakenpaullone	CCNB1
1-azakenpaullone	CDK1
1-azakenpaullone	CDK5
1-azakenpaullone	GSK3B
1-deoxymannojirimycin	MAN2A1
1-EBIO	KCNN1
1-EBIO	KCNN2
1-EBIO	KCNN3
1-EBIO	KCNN4
1-hexadecanal	DBI
1-hexadecanal	RHO
1-naphthyl-PP1	SRC
1-octanol	GJA1
1-octanol	GJA10
1-octanol	GJA3
1-octanol	GJA4
1-octanol	GJA5
1-octanol	GJA8
1-octanol	GJA9
1-octanol	GJB1
1-octanol	GJB2
1-octanol	GJB3
1-octanol	GJB4
1-octanol	GJB5
1-octanol	GJB6
1-octanol	GJB7
1-octanol	GJC1
1-octanol	GJC2
1-octanol	GJC3
1-octanol	GJD2
1-octanol	GJD3
1-octanol	GJD4
1-octanol	GJE1
1-phenylbiguanide	HTR3A
1-phenylbiguanide	HTR3B
1s,2r-phenylpropanolamine	ADRA1A
1s,2r-phenylpropanolamine	ADRA2A
1s,2r-phenylpropanolamine	ADRB1
1s,2r-phenylpropanolamine	ADRB2
1s,2r-phenylpropanolamine	DRD1
2-(3-mercaptopropyl)pentanedioic acid	FOLH1
2,3-DCPE	BCL2L1
2,4-dinitrochlorobenzene	TXN
2,4-dinitrophenol	APP
2,5-furandimethanol	HBB
2-[1-(4-piperonyl)piperazinyl]benzothiazole	HTR4
2-aminobenzenesulfonamide	CA12
2-aminobenzenesulfonamide	CA14
2-aminobenzenesulfonamide	CA2
2-aminobenzenesulfonamide	CA6
2-aminobenzenesulfonamide	CA9
2-APB	TRPC1
2-APB	TRPC3
2-APB	TRPC4
2-APB	TRPC5
2-APB	TRPC6
2-APB	TRPC7
2-APB	TRPM2
2-APB	TRPM3
2-APB	TRPM6
2-APB	TRPV1
2-APB	TRPV6
2-BFI	ADRA2A
2-BFI	ADRA2B
2-BFI	ADRA2C
2-BFI	MAOA
2-BFI	MAOB
2-chloroadenosine	ADORA1
2-chloroadenosine	ADORA2A
2-chloroadenosine	ADORA2B
2-chloro-N6-cyclopentyladenosine	ADORA1
2-chloro-N6-cyclopentyladenosine	ADORA2A
2-chloro-N6-cyclopentyladenosine	ADORA2B
2-chloro-N6-cyclopentyladenosine	ADORA3
2-CMDO	DRD2
2-CMDO	DRD4
2-deoxyglucose	SLC2A1
2-deoxyglucose	SLC2A2
2-deoxyglucose	SLC2A3
2-deoxyglucose	SLC2A4
2-fluoro-2-deoxy-D-galactose	LCT
2-hydroxyflutamide	AR
2-hydroxysaclofen	GABBR1
2-hydroxysaclofen	GABBR2
2-iminobiotin	NOS1
2-iminobiotin	NOS2
2-iodomelatonin	MTNR1A
2-iodomelatonin	MTNR1B
2-iodomelatonin	NQO2
2'-MeCCPA	ADORA1
2-methoxyestradiol	COMT
2-methoxyestradiol	CYP19A1
2-methoxyestradiol	CYP1A1
2-methoxyestradiol	CYP1B1
2-methoxyestradiol	HIF1A
2-methoxyestradiol	TUBB
2-methyl-5-hydroxytryptamine	HTR1B
2-methyl-5-hydroxytryptamine	HTR1D
2-methyl-5-hydroxytryptamine	HTR1E
2-methyl-5-hydroxytryptamine	HTR1F
2-methyl-5-hydroxytryptamine	HTR3A
2-methyl-5-hydroxytryptamine	HTR3B
2-methyl-5-hydroxytryptamine	HTR6
2-Oleoylglycerol	GPR119
2-oxoglutaric-acid	OXGR1
2-oxopropanoate	ABAT
2-oxopropanoate	AGXT2
2-oxopropanoate	PC
2-oxopropanoate	PDHB
2-oxopropanoate	PKLR
2-oxopropanoate	PKM
2-oxopropanoate	SLC16A1
2-oxopropanoate	SLC16A2
2-oxopropanoate	SLC16A3
2-oxopropanoate	SLC16A4
2-oxopropanoate	SLC16A5
2-oxopropanoate	SLC16A6
2-oxopropanoate	SLC16A7
2-oxopropanoate	SLC16A8
2-phenylmelatonin	MTNR1A
2-phenylmelatonin	MTNR1B
2-PMDQ	ADRA1A
2-pyridylethylamine	HRH1
2-TEDC	ALOX12
3,3'-dichlorobenzaldazine	GRM5
3,3'-diindolylmethane	AR
3,3'-diindolylmethane	HIF1A
3,3'-diindolylmethane	IFNG
3,3'-diindolylmethane	PI3
3,4-DCPG-(+/-)	GRM8
3,4-DCPG-(S)	GRM8
3,5-DHPG-(S)	GRM1
3-alpha-bis-(4-fluorophenyl)-methoxytropane	CHRM1
3-alpha-bis-(4-fluorophenyl)-methoxytropane	SLC6A2
3-alpha-bis-(4-fluorophenyl)-methoxytropane	SLC6A3
3-alpha-bis-(4-fluorophenyl)-methoxytropane	SLC6A4
3-amino-benzamide	PARP1
3-AQC	HTR3A
3-bromo-7-nitroindazole	NOS1
3-bromo-7-nitroindazole	NOS2
3-bromo-7-nitroindazole	NOS3
3-bromopyruvate	HK2
3-carboxy-4-hydroxyphenylglycine-(R)	GRIN1
3-carboxy-4-hydroxyphenylglycine-(R)	GRIN2A
3-carboxy-4-hydroxyphenylglycine-(R)	GRIN2B
3-carboxy-4-hydroxyphenylglycine-(R)	GRIN2C
3-carboxy-4-hydroxyphenylglycine-(S)	GRM1
3-carboxy-4-hydroxyphenylglycine-(S)	GRM5
3-deazaadenosine	AHCY
3-deazaneplanocin-A	EZH2
3'-fluorobenzylspiperone	DRD2
3-indolebutyric-acid	B2M
3-indolebutyric-acid	HLA-A
3-indolebutyric-acid	TRAC
3-indolebutyric-acid	TRBC1
3-MATIDA	GRM1
3-methyladenine	PI3
3-methyl-GABA	ABAT
3-MPPI	ADRA1A
3PO	PFKFB3
4-(4-fluorobenzoyl)-1-(4-phenylbutyl)-piperidine	HTR2A
4,5,6,7-tetrabromobenzotriazole	AKT1
4,5,6,7-tetrabromobenzotriazole	CHEK1
4,5,6,7-tetrabromobenzotriazole	CSNK2A1
4,5,6,7-tetrabromobenzotriazole	GSK3B
4,5,6,7-tetrabromobenzotriazole	LCK
4,5,6,7-tetrabromobenzotriazole	MAP2K1
4,5,6,7-tetrabromobenzotriazole	MAPK1
4,5,6,7-tetrabromobenzotriazole	MAPK11
4,5,6,7-tetrabromobenzotriazole	MAPK12
4,5,6,7-tetrabromobenzotriazole	MAPK14
4,5,6,7-tetrabromobenzotriazole	MAPK8
4,5,6,7-tetrabromobenzotriazole	PRKCA
4,5,6,7-tetrabromobenzotriazole	ROCK1
4,5,6,7-tetrabromobenzotriazole	RPS6KB1
4,5,6,7-tetrabromobenzotriazole	SGK1
4-aminohippuric-acid	SLC22A6
4BP-TQS	CHRNA7
4-carboxy-3-hydroxyphenylglycine-(RS)	GRM1
4-carboxy-3-hydroxyphenylglycine-(S)	GRM1
4-carboxy-3-hydroxyphenylglycine-(S)	GRM2
4-chlorophenylguanidine	PLAUR
4-CMTB	FFAR2
4-DAMP	CHRM1
4-DAMP	CHRM2
4-DAMP	CHRM3
4-DAMP	CHRM4
4-DAMP	CHRM5
4E1RCat	EIF4E
4E1RCat	EIF4G1
4EGI-1	EIF4E
4-galactosyllactose	AMY2B
4-HQN	PARP1
4-IBP	SIGMAR1
4-iodo-6-phenylpyrimidine	MIF
4-iodo-L-phenylalanine	DPP4
4-methylgenistein	CYP19A1
4-methylgenistein	ESRRA
4-methylgenistein	ESRRB
4-methylgenistein	ESRRG
4-methylgenistein	FASN
4-methylhistamine	HRH4
4-mu-8C	ERN1
4-PPBP	SIGMAR1
4-P-PDOT	MTNR1A
4-P-PDOT	MTNR1B
4SC-202	HDAC1
5,7-dichlorokynurenic-acid	GLRA2
5,7-dichlorokynurenic-acid	GRIN1
5,7-dichlorokynurenic-acid	GRIN2A
5,7-dichlorokynurenic-acid	GRIN2B
5,7-dichlorokynurenic-acid	GRIN2C
5,7-dichlorokynurenic-acid	GRIN2D
5-aminolevulinic-acid	ALAD
5-BDBD	P2RX4
5-carboxamidotryptamine	HTR1A
5-carboxamidotryptamine	HTR1B
5-carboxamidotryptamine	HTR1D
5-carboxamidotryptamine	HTR1E
5-carboxamidotryptamine	HTR1F
5-carboxamidotryptamine	HTR2A
5-carboxamidotryptamine	HTR2B
5-carboxamidotryptamine	HTR2C
5-carboxamidotryptamine	HTR5A
5-carboxamidotryptamine	HTR6
5-carboxamidotryptamine	HTR7
5'-Chloro-5'-deoxy-ENBA-(+/-)	ADORA1
5-fluorouracil	DPYD
5-fluorouracil	TYMS
5-FP	TYMS
5-hydroxymethyl-tolterodine	CHRM3
5-hydroxytryptophan	SLC36A1
5-hydroxytryptophan	SLC36A2
5-methylfurmethiodide	CHRM1
5-methylfurmethiodide	CHRM2
5-methylfurmethiodide	CHRM3
5-methylfurmethiodide	CHRM4
6-chloromelatonin	MTNR1A
6-chloromelatonin	MTNR1B
6-iodo-nordihydrocapsaicin	TRPV1
7-chlorokynurenic-acid	GRIN1
7-chlorokynurenic-acid	GRIN2A
7-chlorokynurenic-acid	GRIN2B
7-chlorokynurenic-acid	GRIN2C
7-hydroxy-DPAT	DRD2
7-hydroxy-DPAT	DRD3
7-hydroxy-PIPAT	DRD3
7-hydroxystaurosporine	CHEK1
7-hydroxystaurosporine	MARK3
7-hydroxystaurosporine	PDPK1
7-methoxytacrine	ACHE
7-nitroindazole	NOS1
7-nitroindazole	NOS2
7-nitroindazole	NOS3
8-bromo-cGMP	PRKG1
8-hydroxy-DPAT	CDK1
8-hydroxy-DPAT	CHEK1
8-hydroxy-DPAT	CHEK2
8-hydroxy-DPAT	GSK3B
8-hydroxy-DPAT	HTR5A
8-hydroxy-DPAT	HTR7
8-hydroxy-DPAT	LCK
8-hydroxy-DPAT	MAPK14
8-hydroxy-DPAT	MARK1
8-hydroxy-DPAT	PDPK1
8-hydroxy-DPAT	PRKCA
8-hydroxy-DPAT	PRKCB
8-hydroxy-DPAT	PRKCD
8-hydroxy-DPAT	PRKCE
8-hydroxy-DPAT	PRKCG
8-hydroxy-PIPAT	DRD2
8-hydroxy-PIPAT	DRD3
8-M-PDOT	MTNR1A
8-M-PDOT	MTNR1B
9-aminocamptothecin	TOP1
9-anthracenecarboxylic-acid	ANO1
9-anthracenecarboxylic-acid	CLCN1
A-1070722	GSK3A
A-1070722	GSK3B
A-1120	RBP4
A12B4C3	PNKP
A205804	ICAM1
A205804	SELE
A-317491	P2RX3
A-366	EHMT1
A-366	EHMT2
A-412997	DRD4
A-438079	P2RX7
A-582941	CHRNA7
A61603	ADRA1A
A-61603	ADRA1A
A-61603	ADRA1B
A-61603	ADRA1D
A66	PIK3CA
A-674563	AKT1
A-674563	PKIA
A-674563	PRKACA
A740003	P2RX7
A77636	CALY
A-784168	TRPV1
A-803467	SCN10A
A-804598	P2RX7
A-839977	P2RX7
A-867744	CHRNA3
A-867744	CHRNA4
A-867744	CHRNA7
A-887826	SCN10A
A922500	DGAT1
A-922500	DGAT1
A-939572	SCD
A-967079	TRPA1
A-987306	ADORA1
A-987306	AVPR1A
A-987306	CCR1
A-987306	CHRM1
A-987306	CHRM2
A-987306	CHRM3
A-987306	CHRM4
A-987306	DRD3
A-987306	HTR1A
A-987306	HTR1B
A-987306	HTR2A
A-987306	HTR2B
A-987306	HTR3A
A-987306	TACR2
AA-29504	GABRA1
AA-29504	GABRA4
AA-29504	GABRB3
abamectin	GABBR1
abamectin	GABBR2
abametapir	MMP9
ABC-294640	SPHK2
abemaciclib	CDK4
abemaciclib	CDK6
abiraterone	CYP11B1
abiraterone	CYP17A1
abiraterone-acetate	CYP17A1
ABT-239	HRH1
ABT-239	HRH2
ABT-239	HRH3
ABT-491	PTAFR
ABT-639	CACNA1G
ABT-639	CACNA1H
ABT-639	CACNA1I
ABT-702	ADK
ABT-724	DRD4
ABT-737	BCL2
ABT-737	BCL2L1
ABT-737	BCL2L2
ABT-751	TUBB
AC-186	ESR2
AC-261066	RARB
AC-264613	F2RL1
AC-55541	PARP2
AC-55649	RARA
AC-55649	RARB
AC-710	CSF1R
AC-710	FLT3
AC-710	KIT
AC-710	PDGFRA
AC-710	PDGFRB
AC-7954-(+/-)	UTS2R
acalabrutinib	BTK
acalisib	PIK3CB
acalisib	PIK3CD
acamprosate	GABRA1
acamprosate	GABRA2
acamprosate	GABRA3
acamprosate	GABRA4
acamprosate	GABRA5
acamprosate	GABRA6
acamprosate	GABRB1
acamprosate	GABRB2
acamprosate	GABRB3
acamprosate	GABRD
acamprosate	GABRE
acamprosate	GABRG1
acamprosate	GABRG2
acamprosate	GABRG3
acamprosate	GABRP
acamprosate	GABRQ
acamprosate	GRIN1
acamprosate	GRIN2A
acamprosate	GRIN2B
acamprosate	GRIN2C
acamprosate	GRIN2D
acamprosate	GRIN3A
acamprosate	GRIN3B
acamprosate	GRM5
acarbose	AMY2A
acarbose	GAA
acarbose	MGAM
acarbose	SI
ACDPP	GRM5
acebutolol	ADRB1
acebutolol	ADRB2
acecainide	SCN5A
aceclidine	CHRM1
aceclidine	CHRM2
aceclidine	CHRM3
aceclidine	CHRM4
aceclidine	CHRM5
aceclofenac	PTGS2
acefylline	ADORA1
acemetacin	PTGS1
acemetacin	PTGS2
aceneuramic-acid	AZGP1
aceneuramic-acid	CES1
aceneuramic-acid	MBL2
aceneuramic-acid	REG1A
aceneuramic-acid	SELE
aceneuramic-acid	SELP
aceneuramic-acid	SIGLEC1
acenocoumarol	VKORC1
acepromazine	ADRA1A
acepromazine	ADRA1B
acepromazine	DRD1
acepromazine	DRD2
acepromazine	HTR1A
acepromazine	HTR2A
acetazolamide	AQP1
acetazolamide	CA1
acetazolamide	CA12
acetazolamide	CA14
acetazolamide	CA2
acetazolamide	CA3
acetazolamide	CA4
acetazolamide	CA7
acetohexamide	ABCC8
acetohexamide	KCNJ1
acetohexamide	KCNJ10
acetohexamide	KCNJ11
acetohydroxamic-acid	MMP12
acetophenazine	DRD1
acetophenazine	DRD2
acetyl-11-keto-beta-boswellic-acid	HSD11B1
acetyl-11-keto-beta-boswellic-acid	HSD11B2
acetylcholine	ACHE
acetylcholine	CHRM1
acetylcholine	CHRM2
acetylcholine	CHRM3
acetylcholine	CHRM4
acetylcholine	CHRM5
acetylcholine	CHRNA2
acetylcysteine	ACY1
acetylcysteine	CHUK
acetylcysteine	GRIN1
acetylcysteine	GRIN2A
acetylcysteine	GRIN2B
acetylcysteine	GRIN2D
acetylcysteine	GRIN3A
acetylcysteine	GSS
acetylcysteine	IKBKB
acetylcysteine	RELA
acetylcysteine	SLC7A11
acetyl-farnesyl-cysteine	PPARG
acexamic-acid	GAST
acifran	HCAR2
acifran	HCAR3
acipimox	HCAR2
acitretin	RARA
acitretin	RARB
acitretin	RARG
acitretin	RBP1
acitretin	RXRA
acitretin	RXRB
acitretin	RXRG
acitretin	STAT3
acivicin	CTPS1
aclarubicin	TOP1
aclarubicin	TOP2A
aclidinium	CHRM1
aclidinium	CHRM2
aclidinium	CHRM3
aclidinium	CHRM4
aclidinium	CHRM5
acriflavine	HIF1A
acriflavinium	HIF1A
acrivastine	HRH1
ACT-132577	EDNRA
ACT-132577	EDNRB
ACT-462206	HCRTR1
ACT-462206	HCRTR2
ACTB-1003	KDR
ACTB-1003	TEK
ACY-1215	HDAC1
ACY-1215	HDAC2
ACY-1215	HDAC3
ACY-1215	HDAC6
ACY-1215	HDAC8
acyclovir	PNP
AD-5467	AKR1B1
adapalene	RARA
adapalene	RARB
adapalene	RARG
adapalene	RXRA
adapalene	RXRB
adapalene	RXRG
adaprev	IGF2R
adaprev	M6PR
adaptavir	CCR5
adarotene	RARB
adarotene	RARG
adatanserin	HTR1A
adatanserin	HTR2A
ademetionine	AMD1
ademetionine	CBS
ademetionine	COMT
ademetionine	GNMT
ademetionine	MAT1A
ademetionine	MAT2A
adenine	ACACB
adenine	ACP1
adenine	APRT
adenine	MTAP
adenine	PECR
adenine	SRPK2
adenosine	ADORA1
adenosine	ADORA2A
adenosine	ADORA2B
adenosine	ADORA3
adenosine	PI4K2A
adenosine	PI4K2B
adenosine	TRPM4
adenosine-phosphate	ACSL1
adenosine-phosphate	ACSS1
adenosine-phosphate	ACSS2
adenosine-phosphate	ADCY1
adenosine-phosphate	ADK
adenosine-phosphate	CREB1
adenosine-phosphate	FBP1
adenosine-phosphate	HINT1
adenosine-phosphate	PDE4B
adenosine-phosphate	PDE4D
adenosine-phosphate	PIM1
adenosine-phosphate	PRKAA1
adenosine-phosphate	PRKAB1
adenosine-phosphate	PRKAB2
adenosine-phosphate	PYGL
adenosine-phosphate	TRPM4
adenosine-triphosphate	ABCA1
adenosine-triphosphate	ABCB1
adenosine-triphosphate	ABCB11
adenosine-triphosphate	ABCC2
adenosine-triphosphate	ABCC8
adenosine-triphosphate	ABCC9
adenosine-triphosphate	ABCG1
adenosine-triphosphate	ABL1
adenosine-triphosphate	ABL2
adenosine-triphosphate	ACSL1
adenosine-triphosphate	ACSS1
adenosine-triphosphate	ACSS2
adenosine-triphosphate	ACVR1
adenosine-triphosphate	ACVR1B
adenosine-triphosphate	ACVRL1
adenosine-triphosphate	ADCY1
adenosine-triphosphate	ADRBK1
adenosine-triphosphate	ADRBK2
adenosine-triphosphate	AFG3L2
adenosine-triphosphate	AKT1
adenosine-triphosphate	ALK
adenosine-triphosphate	AMHR2
adenosine-triphosphate	APAF1
adenosine-triphosphate	ARAF
adenosine-triphosphate	ASNA1
adenosine-triphosphate	ASNS
adenosine-triphosphate	ASS1
adenosine-triphosphate	CDK15
adenosine-triphosphate	GPR17
adenosine-triphosphate	ITPR1
adenosine-triphosphate	NAE1
adenosine-triphosphate	NT5C2
adenosine-triphosphate	P2RY1
adenosine-triphosphate	P2RY11
adenosine-triphosphate	P2RY13
adenosine-triphosphate	P2RY2
adenosine-triphosphate	P2RY4
adenosine-triphosphate	PRKAA1
adenosine-triphosphate	RYR1
adenosine-triphosphate	RYR2
adenosine-triphosphate	RYR3
adenosine-triphosphate	SLC25A4
adenosine-triphosphate	TNK2
adenosine-triphosphate	TRPM4
adenosine-triphosphate	TRPM7
adiphenine	CHRNA1
adipic-acid	SLC22A6
adiporon	ADIPOR1
adiporon	ADIPOR2
ADL5859	OPRD1
adoprazine	DRD2
adoprazine	HTR1A
adrenalone	ADRA1A
adrenosterone	HSD11B1
adrenosterone	HSD11B2
ADX-10059	GRM5
ADX-47273	GRM5
AEE788	EGFR
AEE788	ERBB2
AEE788	ERBB4
AEE788	FGFR2
AEE788	FGFR3
AEE788	KDR
AF38469	SORT1
afalanine	DRD2
afatinib	EGFR
afatinib	ERBB2
afatinib	ERBB4
afimoxifene	ESR1
afimoxifene	ESR2
afimoxifene	ESRRG
afimoxifene	PLD1
afimoxifene	PRKCD
afimoxifene	PRKCE
afimoxifene	PRKCQ
afimoxifene	PRKCZ
AG-1024	IGF1R
AG-14361	PARP1
AG-490	EGFR
AG-490	JAK2
AG-490	JAK3
AG-555	CDK2
AGI-5198	IDH1
AGI-6780	IDH2
AGM-1470	METAP2
agmatine	ADRA2C
agmatine	ASIC3
agmatine	CACNA1B
agmatine	CHRNA1
agmatine	GRIN1
agmatine	KCNJ1
agmatine	NISCH
AGN-192403	NISCH
AGN-194310	RXRA
AGN-194310	RXRB
AGN-194310	RXRG
AGN-195183	RARA
agomelatine	HTR2A
agomelatine	HTR2B
agomelatine	HTR2C
agomelatine	MTNR1A
agomelatine	MTNR1B
AH11110	ADRA1B
AH6809	PTGDR
AH6809	PTGER1
AH6809	PTGER2
AH6809	PTGER3
AH-7614	FFAR4
AI-10-49	CBFB
AIM-100	TNK2
AJ76-(+)	DRD2
AJ76-(+)	DRD3
AJ76-(+)	DRD4
ajmaline	SCN5A
AK-7	SIRT2
AKBA	ALOX5
AL-8697	MAPK14
alacepril	ACE
alanine	AARS
alanine	AARS2
alanine	ABAT
alanine	AGXT
alanine	AGXT2
alanine	GPRC6A
alanine	GPT
alanine	GPT2
alanine	KYNU
alanine	NFS1
alanine	PHYKPL
alanine	SLC1A4
alanine	SLC36A1
alanine	SLC7A8
alantolactone	STAT3
alaproclate	SLC6A4
alarelin	GNRH1
albendazole	TUBA1A
albendazole	TUBB
albendazole	TUBB4B
albuterol	ADRB1
albuterol	ADRB2
alcaftadine	HRH1
alclofenac	PTGS1
alclometasone-dipropionate	CYP3A4
alclometasone-dipropionate	NR3C1
alclometasone-dipropionate	SERPINA6
alcuronium	CHRM1
alcuronium	CHRM2
alcuronium	CHRM3
alcuronium	CHRM4
alcuronium	CHRNA7
alda-1	ALDH2
aldoxorubicin	TOP2A
alectinib	ALK
alectinib	MET
alendronate	ATP6V1A
alendronate	FDPS
alendronate	PTPN4
alendronate	PTPRE
alendronate	PTPRS
alexidine	PTPMT1
alfacalcidol	CYP27B1
alfacalcidol	VDR
alfaxalone	GABBR1
alfuzosin	ADRA1A
alfuzosin	ADRA1B
alfuzosin	ADRA1D
alfuzosin	KCNH2
alimemazine	HRH1
alisertib	AURKA
aliskiren-hemifumarate	REN
alizapride	DRD2
allicin	TRPA1
allicin	TRPV1
allopregnanolone	GABRA1
allopregnanolone	GABRA2
allopregnanolone	GABRA3
allopregnanolone	GABRA4
allopregnanolone	GABRA5
allopregnanolone	GABRA6
allopregnanolone	GABRB2
allopregnanolone	GABRG2
allopurinol	XDH
allylestrenol	ESR1
allylestrenol	PGR
allylestrenol	SLC6A9
allylisothiocyanate	TRPA1
almitrine	ATP1A1
almorexant	HCRTR1
almorexant	HCRTR2
almotriptan	HTR1B
almotriptan	HTR1D
aloe-emodin	CASP8
alogliptin	DPP4
alosetron	HTR3A
aloxistatin	CTSG
alpelisib	PIK3CA
alpelisib	PIK3CB
alpelisib	PIK3CD
alpelisib	PIK3CG
alpha-Asarone	HMGCR
alpha-linolenic-acid	ELOVL4
alpha-linolenic-acid	FADS1
alpha-linolenic-acid	FADS2
alpha-linolenic-acid	FFAR1
alpha-linolenic-acid	FFAR4
alpha-linolenic-acid	PTGS2
alpha-linolenic-acid	SLC8A1
alpha-linolenic-acid	TRPV1
alpha-methylhistamine-dihydrobromide-(R)-(-)	HRH3
alpha-methylhistamine-dihydrobromide-(S)-(+)	HRH3
alpha-methylserotonin	HTR1D
alpha-methylserotonin	HTR1E
alpha-methylserotonin	HTR1F
alpha-methylserotonin	HTR2A
alpha-methylserotonin	HTR2B
alpha-methylserotonin	HTR2C
alpha-methylserotonin	HTR4
alpidem	GABRA1
alprenolol	ADRB1
alprenolol	ADRB2
alprenolol	HTR1A
alprostadil	CATSPER1
alprostadil	CATSPER2
alprostadil	CATSPER3
alprostadil	CATSPER4
alprostadil	PTGDR
alprostadil	PTGER1
alprostadil	PTGER2
alprostadil	PTGER4
alprostadil	PTGIR
alrestatin	AKR1B1
altanserin	HTR2A
altinicline	CHRNA4
altinicline	CHRNB2
altiratinib	KDR
altiratinib	MET
altiratinib	TEK
altrenogest	PGR
alverine	HTR1A
alvespimycin	HSP90AA1
alvimopan	OPRD1
alvimopan	OPRK1
alvimopan	OPRM1
alvocidib	CDK1
alvocidib	CDK2
alvocidib	CDK4
alvocidib	CDK5
alvocidib	CDK6
alvocidib	CDK7
alvocidib	CDK8
alvocidib	CDK9
alvocidib	EGFR
alvocidib	PYGM
ALX-5407	SLC6A9
AM-1241	CNR1
AM-1241	CNR2
AM-24	ALOX5
AM-251	CNR1
AM-251	GPR18
AM-251	GPR55
AM-281	CNR1
AM-281	CNR2
AM-281	GPR55
AM-404	CNR1
AM-404	CNR2
AM-404	FAAH
AM-404	TRPV1
AM-580	RARA
AM-630	CNR1
AM-630	CNR2
AM679	ALOX5AP
AM679	CNR1
AM679	CNR2
AM-92016	GRIN1
amantadine	DRD2
amantadine	GRIN2A
amantadine	GRIN2B
amantadine	GRIN2C
amantadine	GRIN2D
amantadine	GRIN3A
ambenonium	ACHE
ambrisentan	EDNRA
ambrisentan	EDNRB
ambroxol	CYP3A4
amcinonide	ANXA1
amcinonide	NR3C1
AMD11070	CXCR4
AMD-3465	CXCR4
amezinium	ADRB2
amfenac	PTGS1
amfenac	PTGS2
amfepramone	SLC6A2
amfepramone	SLC6A3
amflutizole	XDH
AMG-208	MET
AMG-232	MDM2
AMG319	PIK3CD
AMG-319	PIK3CD
AMG-337	MET
AMG458	MET
AMG-487-(+/-)	CXCR3
AMG-517	TRPV1
AMG-548	MAPK11
AMG-548	MAPK12
AMG-548	MAPK13
AMG-548	MAPK14
AMG-837	FFAR1
AMG900	AURKA
AMG900	AURKB
AMG900	AURKC
AMG-925	CDK4
AMG-925	CDK6
AMG-925	FLT3
AMG-9810	TRPV1
AMG-PERK-44	EIF2AK4
AMI-1	PRMT1
amibegron	ADRB3
amiflamine	MAOA
amiflamine	SLC6A2
amifostine	ALPPL2
amifostine	ENPP1
amiloride	AOC1
amiloride	ASIC1
amiloride	ASIC2
amiloride	ASIC3
amiloride	PKD2
amiloride	PKD2L1
amiloride	PLAU
amiloride	SCNN1A
amiloride	SCNN1B
amiloride	SCNN1D
amiloride	SCNN1G
amiloride	SLC9A1
amiloride	TRPC7
amiloride	TRPV2
amineptine	SLC6A2
amineptine	SLC6A4
aminocaproic-acid	LPA
aminocaproic-acid	PLAT
aminocaproic-acid	PLG
aminoglutethimide	CYP11A1
aminoglutethimide	CYP19A1
aminoguanidine	NOS2
aminomethyltransferase	NOS2
aminopentamide	CHRM1
aminophylline	ADORA1
aminophylline	ADORA2A
aminophylline	ADORA2B
aminophylline	ADORA3
aminophylline	HDAC2
aminophylline	PDE3A
aminophylline	PDE3B
aminophylline	PDE4A
aminophylline	PDE4B
aminophylline	PDE4C
aminophylline	PDE4D
aminopterin	DHFR
aminopterin	SLC46A1
aminopurvalanol-a	CDK1
aminopurvalanol-a	CDK2
aminopurvalanol-a	CDK5
aminopurvalanol-a	CDK6
aminosalicylate	ALOX5
aminosalicylate	CHUK
aminosalicylate	PLA2G2E
aminosalicylate	PTGS1
aminosalicylate	PTGS2
aminothiadiazole	ADORA3
aminothiadiazole	IMPDH1
aminothiazole	NOS2
amiodarone	ADRB1
amiodarone	CACNA1H
amiodarone	CACNA2D2
amiodarone	KCNA7
amiodarone	KCNH2
amisulpride	DRD2
amisulpride	DRD3
amisulpride	HTR2A
amisulpride	HTR7
amitifadine	SLC6A2
amitifadine	SLC6A3
amitifadine	SLC6A4
amitraz	ADRA1A
amitraz	ADRA2A
amitriptyline	ADRA1A
amitriptyline	ADRA1B
amitriptyline	ADRA1D
amitriptyline	ADRA2A
amitriptyline	ADRB1
amitriptyline	ADRB2
amitriptyline	ADRB3
amitriptyline	CHRM1
amitriptyline	CHRM2
amitriptyline	CHRM3
amitriptyline	CHRM4
amitriptyline	CHRM5
amitriptyline	HRH1
amitriptyline	HRH2
amitriptyline	HRH4
amitriptyline	HTR1A
amitriptyline	HTR1B
amitriptyline	HTR1D
amitriptyline	HTR2A
amitriptyline	HTR2C
amitriptyline	HTR6
amitriptyline	HTR7
amitriptyline	KCNA1
amitriptyline	KCND2
amitriptyline	KCND3
amitriptyline	KCNQ2
amitriptyline	KCNQ3
amitriptyline	NTRK1
amitriptyline	NTRK2
amitriptyline	OPRD1
amitriptyline	OPRK1
amitriptyline	OPRM1
amitriptyline	SIGMAR1
amitriptyline	SLC6A2
amitriptyline	SLC6A4
amlexanox	FGF1
amlexanox	IL3
amlexanox	PDE4A
amlexanox	PDE4B
amlexanox	PDE4C
amlexanox	PDE4D
amlexanox	S100A12
amlexanox	S100A13
amlodipine	CA1
amlodipine	CACNA1B
amlodipine	CACNA1C
amlodipine	CACNA1D
amlodipine	CACNA1F
amlodipine	CACNA1S
amlodipine	CACNA2D1
amlodipine	CACNA2D3
amlodipine	CACNB1
amlodipine	CACNB2
amlodipine	SMPD1
ammonium-glycyrrhizinate	HSD11B1
ammonium-glycyrrhizinate	HSD11B2
ammonium-glycyrrhizinate	SLCO1B1
ammonium-glycyrrhizinate	SLCO1B3
ammonium-lactate	HCAR1
ammonium-perfluorocaprylate	PIM1
AMN-082	GRM7
amodiaquine	HNMT
amonafide	TOP2A
amonafide	TOP2B
amoxapine	ADRA1A
amoxapine	ADRA1B
amoxapine	ADRA1D
amoxapine	ADRA2A
amoxapine	ADRA2B
amoxapine	ADRA2C
amoxapine	CHRM1
amoxapine	CHRM2
amoxapine	CHRM3
amoxapine	CHRM4
amoxapine	CHRM5
amoxapine	DRD1
amoxapine	DRD2
amoxapine	DRD3
amoxapine	DRD4
amoxapine	DRD5
amoxapine	GABRA1
amoxapine	GABRA2
amoxapine	GABRA3
amoxapine	GABRA4
amoxapine	GABRA5
amoxapine	GABRA6
amoxapine	GABRB1
amoxapine	GABRB2
amoxapine	GABRB3
amoxapine	GABRD
amoxapine	GABRE
amoxapine	GABRG1
amoxapine	GABRG2
amoxapine	GABRG3
amoxapine	GABRP
amoxapine	GABRQ
amoxapine	HRH1
amoxapine	HRH4
amoxapine	HTR1A
amoxapine	HTR1B
amoxapine	HTR2A
amoxapine	HTR2B
amoxapine	HTR2C
amoxapine	HTR3A
amoxapine	HTR6
amoxapine	HTR7
amoxapine	SLC6A2
amoxapine	SLC6A3
amoxapine	SLC6A4
amoxicillin	CYP2C19
amoxicillin	SLC15A1
amoxicillin	SLC15A2
amoxicillin	SLC22A6
AMPA-(RS)	GRIN1
AMPA-(S)	GRIN1
ampalex	GRIA1
ampalex	GRIA2
ampalex	GRIA3
ampalex	GRIA4
amperozide	FAAH
amperozide	HTR2A
ampiroxicam	PTGS1
ampiroxicam	PTGS2
amrinone	PDE3A
amrinone	PDE3B
amrinone	PDE4B
amrinone	TNF
amrubicin	TOP2A
amrubicin	TOP2B
amsacrine	KCNH2
amsacrine	TOP2A
amthamine	HRH2
amtolmetin-guacil	PTGS1
amtolmetin-guacil	PTGS2
amuvatinib	KIT
amuvatinib	MET
amygdalin	CASP3
amyl-nitrite	NPR1
ANA-12	NTRK2
anacetrapib	CETP
anagliptin	DPP4
anagrelide	PDE3A
anamorelin	GHSR
anandamide	CACNA1G
anandamide	CACNA1H
anandamide	CACNA1I
anandamide	CNR1
anandamide	CNR2
anandamide	GLRA1
anandamide	GPR18
anandamide	GPR55
anandamide	KCNA2
anandamide	KCNK3
anandamide	KCNK9
anandamide	TRPM8
anandamide	TRPV1
anastrozole	CYP19A1
andarine	AR
andrographolide	NFKB1
anguidine	SLC5A1
aniracetam	DRD2
aniracetam	GRIA1
aniracetam	GRIA2
aniracetam	GRIA3
aniracetam	GRIA4
aniracetam	HTR2A
anisindione	GGCX
anisodamine	ADRA1A
anisomycin	NHP2L1
anisomycin	RPL10L
anisomycin	RPL11
anisomycin	RPL13A
anisomycin	RPL15
anisomycin	RPL19
anisomycin	RPL23
anisomycin	RPL23A
anisomycin	RPL26L1
anisomycin	RPL3
anisomycin	RPL37
anisomycin	RPL8
anisomycin	RSL24D1
anisotropine	CHRM1
anisotropine	CHRM2
anisotropine	CHRM3
anlotinib	KDR
anlotinib	PDGFRB
anpirtoline	HTR1B
ANR-94	ADORA2A
antagonist-g	MAPK8
antalarmin	CRHR1
antazoline	HRH1
anthraquinone	CDC25B
antimycin-a	CYCS
AP-18	TRPA1
AP26113	ALK
AP26113	EGFR
apabetalone	BRD3
apafant	PTAFR
apatinib	CSK
apatinib	KDR
apatinib	KIT
apatinib	RET
APC-100	AR
APcK-110	KIT
APcK-110	STAT3
APD597	GPR119
APD668	GPR119
API-001	SIGMAR1
API-1	AKT1
API-1	AKT2
API-1	AKT3
apigenin	AKR1B1
apigenin	AR
apigenin	CDK6
apigenin	CFTR
apigenin	CYP19A1
apigenin	CYP1B1
apigenin	HSD17B1
apixaban	F10
apocynin	NOX4
apoptosis-activator-II	BCHE
apoptosis-activator-II	CES1
APR-246	TP53
apraclonidine	ADRA1A
apraclonidine	ADRA2A
apraclonidine	ADRA2B
apraclonidine	ADRA2C
apratastat	ADAM17
apratastat	MMP1
apratastat	MMP13
apratastat	MMP9
apremilast	PDE4A
apremilast	PDE4B
apremilast	PDE4C
apremilast	PDE4D
aprepitant	TACR1
aprindine	CALM1
aprindine	SCN5A
aptiganel	GRIN1
APTO-253	KLF4
APY0201	IL12A
APY0201	IL12B
APY0201	PIKFYVE
APY-29	ERN1
AQ-RA741	CHRM2
AR-12	PDPK1
AR-42	HDAC1
AR-A014418	GSK3B
arachidonic-acid	CLCN2
arachidonic-acid	KCNJ4
arachidonic-acid	KCNK10
arachidonic-acid	KCNK18
arachidonic-acid	KCNK2
arachidonic-acid	PRKCZ
arachidonic-acid	PTGS1
arachidonic-acid	TRPC6
arachidonic-acid	TRPM2
arbidol	CYP3A4
arbutin	TYR
AR-C155858	SLC16A1
AR-C155858	SLC16A7
ARC-239	ADRA2A
ARC-239	ADRA2B
ARC-239	ADRA2C
arctigenin	CHUK
arctigenin	MAP2K1
arcyriaflavin-a	CCND1
arcyriaflavin-a	CDK4
ardeparin	SERPINC1
ardeparin	SERPIND1
arecaidine-but-2-ynyl-ester	CHRM2
arecaidine-propargyl-ester	CHRM1
arecaidine-propargyl-ester	CHRM2
arecaidine-propargyl-ester	CHRM3
arecaidine-propargyl-ester	CHRM4
arecoline	CHRM1
arecoline	CHRM2
arecoline	CHRM3
arecoline	CHRM4
argatroban	F2
arglabin	FNTA
arglabin	NFKB1
aripiprazole	ADRA1A
aripiprazole	ADRA1B
aripiprazole	ADRA2A
aripiprazole	ADRA2B
aripiprazole	ADRA2C
aripiprazole	CHRM1
aripiprazole	CHRM2
aripiprazole	CHRM3
aripiprazole	CHRM4
aripiprazole	CHRM5
aripiprazole	DRD1
aripiprazole	DRD2
aripiprazole	DRD3
aripiprazole	DRD4
aripiprazole	DRD5
aripiprazole	HRH1
aripiprazole	HTR1A
aripiprazole	HTR1B
aripiprazole	HTR1D
aripiprazole	HTR1E
aripiprazole	HTR2A
aripiprazole	HTR2C
aripiprazole	HTR3A
aripiprazole	HTR6
aripiprazole	HTR7
armodafinil	SLC6A3
arofylline	PDE4A
arotinolol	ADRB3
ARQ-092	AKT2
ARQ-621	KIF11
ARRY-334543	ERBB2
arsanilic-acid	LYZ
arsenic-trioxide	AKT1
arsenic-trioxide	CCND1
arsenic-trioxide	IKBKB
arsenic-trioxide	JUN
arsenic-trioxide	MAPK1
arsenic-trioxide	MAPK3
arsenic-trioxide	TXNRD1
artemether	ATP1A1
artemisinin	CYP2B6
arundic-acid	PTGS2
arundic-acid	S100B
ARV-825	BRD4
AS-1269574	GPR119
AS-1892802	ROCK1
AS-1949490	INPP5D
AS-2034178	FFAR1
AS-2444697	IRAK4
AS-252424	PIK3CG
AS-604850	PIK3CA
AS-604850	PIK3CG
AS-703026	MAP2K1
AS-703026	MAP2K2
AS-77	KCNA3
AS-77	KCNA5
AS-77	KCNN4
asaraldehyde	PTGS2
ASC-J9	AR
ascomycin	FKBP1A
ascorbic-acid	ALKBH2
ascorbic-acid	ALKBH3
ascorbic-acid	BBOX1
ascorbic-acid	DBH
ascorbic-acid	EGLN1
ascorbic-acid	EGLN2
ascorbic-acid	EGLN3
ascorbic-acid	KDM5D
ascorbic-acid	LCT
ascorbic-acid	OGFOD1
ascorbic-acid	OGFOD2
ascorbic-acid	P3H1
ascorbic-acid	P3H2
ascorbic-acid	P3H3
ascorbic-acid	P4HA1
ascorbic-acid	P4HTM
ascorbic-acid	PAM
ascorbic-acid	PHYH
ascorbic-acid	PLOD1
ascorbic-acid	PLOD2
ascorbic-acid	PLOD3
ascorbic-acid	SLC23A1
ascorbic-acid	SLC23A2
ascorbic-acid	TMLHE
asenapine	ADRA1A
asenapine	ADRA2A
asenapine	ADRA2B
asenapine	ADRA2C
asenapine	ADRB1
asenapine	ADRB2
asenapine	DRD1
asenapine	DRD2
asenapine	DRD3
asenapine	DRD4
asenapine	HRH1
asenapine	HRH2
asenapine	HTR1A
asenapine	HTR1B
asenapine	HTR1D
asenapine	HTR1E
asenapine	HTR2A
asenapine	HTR2B
asenapine	HTR2C
asenapine	HTR5A
asenapine	HTR6
asenapine	HTR7
asiatic-acid	PYGM
ASP-2535	SLC6A9
ASP3026	ALK
aspartame	TAS1R2
aspartame	TRPV1
aspirin	AKR1C1
aspirin	ASIC3
aspirin	EDNRA
aspirin	HSPA5
aspirin	IKBKB
aspirin	NFKB1
aspirin	NFKB2
aspirin	NFKBIA
aspirin	PRKAA1
aspirin	PRKAA2
aspirin	PRKAB1
aspirin	PRKAB2
aspirin	PRKAG1
aspirin	PRKAG2
aspirin	PRKAG3
aspirin	PTGS1
aspirin	PTGS2
aspirin	RPS6KA3
aspirin	TP53
AST-1306	EGFR
AST-1306	ERBB2
astemizole	HRH1
astemizole	KCNH1
astemizole	KCNH2
asymmetrical-dimethylarginine	NOS2
asymmetrical-dimethylarginine	NOS3
AT-1015	HTR2A
AT13148	AKT1
AT13148	AKT2
AT13148	AKT3
AT13148	ROCK1
AT13148	ROCK2
AT13148	SGK3
AT13387	HSP90AA1
AT-7519	CDK1
AT-7519	CDK2
AT-7519	CDK4
AT-7519	CDK5
AT-7519	CDK6
AT-7519	CDK9
AT7867	AKT2
AT7867	GSK3B
AT7867	PKIA
AT7867	PRKACA
AT-9283	AURKA
AT-9283	AURKB
AT-9283	JAK2
AT-9283	JAK3
AT-9283	RPS6KA6
AT-9283	STK17A
ataluren	DMD
ATB-346	PTGER2
atenolol-(+/-)	ADRB1
atenolol-(+/-)	ADRB2
atiprimod	JAK2
atiprimod	STAT3
atizoram	PDE4A
atizoram	PDE4B
atizoram	PDE4C
atizoram	PDE4D
ATN-161	ITGA5
ATN-161	ITGAV
ATN-161	ITGB1
ATN-161	ITGB3
atomoxetine	GRIN1
atomoxetine	GRIN2A
atomoxetine	GRIN2B
atomoxetine	GRIN2C
atomoxetine	GRIN2D
atomoxetine	GRIN3A
atomoxetine	GRIN3B
atomoxetine	SLC6A2
atomoxetine	SLC6A3
atomoxetine	SLC6A4
atorvastatin	AHR
atorvastatin	DPP4
atorvastatin	HMGCR
atosiban	AVPR1A
atosiban	AVPR1B
atosiban	AVPR2
atosiban	OXTR
atovaquone	DHODH
ATPA	GRIA2
ATPA	GRIK1
atracurium	CHRNA2
atrasentan	EDNRA
atropine	CHRM1
atropine	CHRM2
atropine	CHRM3
atropine	CHRM4
atropine	CHRM5
auranofin	IKBKB
auranofin	PRDX5
auranofin	TRPA1
aurora-a-inhibitor-i	AURKA
aurothioglucose	PRKCI
autotaxin-modulator-1	ENPP2
AV-412	EGFR
AV-412	ERBB2
AV-608	TACR1
avagacestat	PSEN1
avanafil	PDE5A
avasimibe	CES1
avatrombopag	MPL
AVE-0991	MRGPRX1
AVL-292	BTK
AVL-292	YES1
AVN-944	IMPDH1
AVN-944	IMPDH2
avobenzone	TYR
axitinib	CSF1
axitinib	FLT1
axitinib	FLT4
axitinib	KDR
axitinib	PLK4
AZ-10417808	CASP3
AZ-10606120	P2RX7
AZ-12080282	DHH
AZ191	DYRK1B
AZ20	ATR
AZ20	MTOR
AZ505	SMYD2
AZ5104	EGFR
AZ-628	BRAF
AZ-628	RAF1
AZ960	JAK2
azacitidine	DNMT1
azacitidine	DNMT3A
azacyclonol	HRH1
azaguanine-8	PNP
azaperone	DRD2
azaperone	DRD3
azapropazone	PTGS2
azasetron	HTR3A
azasetron	HTR3B
azatadine	HRH1
azathioprine	HPRT1
azathioprine	IMPDH1
azathioprine	PPAT
AZD1080	GSK3A
AZD1080	GSK3B
AZD1208	PIM1
AZD1208	PIM2
AZD1208	PIM3
AZD1283	P2RY12
AZD1446	CHRNA4
AZD1446	CHRNB2
AZD1480	JAK1
AZD1480	JAK2
AZD1480	JAK3
AZD1981	PTGDR2
AZD2014	MTOR
AZD2858	GSK3B
AZD3264	IKBKB
AZD3463	ALK
AZD3463	IGF1R
AZD3514	AR
AZD3759	EGFR
AZD3839	BACE1
AZD3965	SLC16A1
AZD3988	DGAT1
AZD4282	AGXT
AZD4282	AGXT2
AZD4282	ALAS1
AZD4282	ALAS2
AZD4282	BAAT
AZD4282	GARS
AZD4282	GATM
AZD4282	GCAT
AZD4282	GCSH
AZD4282	GLDC
AZD4282	GLRA1
AZD4282	GLRA2
AZD4282	GLRA3
AZD4282	GLRB
AZD4282	GLYAT
AZD4282	GLYATL1
AZD4282	GLYATL2
AZD4282	GNMT
AZD4282	GPR18
AZD4282	GPRC6A
AZD4282	GRIN1
AZD4282	GRIN2A
AZD4282	GRIN2B
AZD4282	GRIN2C
AZD4282	GRIN2D
AZD4282	GRIN3B
AZD4282	GSS
AZD4282	PIPOX
AZD4282	SHMT1
AZD4282	SHMT2
AZD4282	SLC32A1
AZD4282	SLC36A1
AZD4282	SLC6A5
AZD4282	SLC6A9
AZD4547	FGFR1
AZD4547	FGFR2
AZD4547	FGFR3
AZD4547	FGFR4
AZD4547	IGF1R
AZD4547	KDR
AZD5069	CXCR2
AZD5363	AKT1
AZD5363	AKT2
AZD5363	AKT3
AZD5438	KCNH2
AZD5582	BIRC2
AZD5582	BIRC3
AZD5582	XIAP
AZD6482	PIK3CA
AZD6482	PIK3CB
AZD6482	PIK3CD
AZD6482	PIK3CG
AZD6738	ATR
AZD6765	GRIN1
AZD7545	PDK1
AZD7687	DGAT1
AZD7762	CHEK1
AZD7762	CHEK2
AZD8055	MTOR
AZD8186	PIK3CB
AZD8186	PIK3CD
AZD8835	PIK3CA
AZD8835	PIK3CD
AZD8931	EGFR
AZD8931	ERBB2
AZD8931	ERBB3
AZD9272	GRM5
AZD9496	ESR1
AZD9668	ELANE
azelaic-acid	AKR1D1
azelaic-acid	SRD5A2
azelaic-acid	TYR
azelastine	HRH1
azeliragon	AGER
azelnidipine	CACNA1C
azilsartan	AGTR1
azilsartan	AGTR2
azilsartan-medoxomil	AGTR1
azilsartan-medoxomil	AGTR2
azimilide	KCNA5
azimilide	KCNE1
azimilide	KCNH2
azimilide	KCNQ1
azithromycin	MLNR
AZM-475271	SRC
azosemide	SLC12A1
azosemide	SLC12A2
bacitracin	A2M
bacitracin	IDE
baclofen	GABBR1
baclofen	GABBR2
baclofen	KCTD12
baclofen	KCTD16
baclofen	KCTD8
baclofen-(R)	GABBR1
baclofen-(R)	GABBR2
BADGE	PPARG
bafetinib	ABL1
bafetinib	BCR
bafetinib	LYN
BAG-956	PIK3CG
baicalein	ALOX5
baicalein	GLO1
baicalein	PREP
baicalein	SELL
baicalein	SELP
baicalein	TNF
baicalein	XDH
baicalin	PREP
bakuchiol	HIF1A
balaglitazone	PPARG
balicatib	CTSK
balsalazide	ALOX5
balsalazide	PPARG
balsalazide	PTGS1
balsalazide	PTGS2
BAM7	BAX
bambuterol	ADRB2
bambuterol	BCHE
BAN-ORL-24	OPRL1
barasertib	AURKA
barasertib	AURKB
barasertib-HQPA	AURKB
barbital	CHRNA4
barbital	CHRNA7
barbital	GABRA1
barbital	GABRA2
barbital	GABRA3
barbital	GABRA4
barbital	GABRA5
barbital	GABRA6
barbital	GRIA2
barbital	GRIK2
bardoxolone	NOS2
bardoxolone	PPARG
bardoxolone-methyl	PPARG
bardoxolone-methyl	STAT3
baricitinib	JAK1
baricitinib	JAK2
barium-6-O-phosphonato-D-glucose	GPI
basimglurant	GRM5
batimastat	ADAM28
batimastat	ADAMTS5
batimastat	MMP12
batimastat	MMP16
batimastat	MMP2
batimastat	MMP8
bavisant	HRH3
BAX-channel-blocker	BAX
BAY-11-7082	RELA
BAY-11-7085	NFKBIA
BAY-41-2272	GUCY1A3
BAY-41-2272	GUCY1B3
BAY-60-6583	ADORA1
BAY-60-6583	ADORA2A
BAY-60-6583	ADORA2B
BAY-60-6583	ADORA3
bay-60-7550	PDE2A
BAY-61-3606	SYK
BAY-87-2243	HIF1A
BAY-K-8644-(s)-(-)	CACNA1C
BAZ2-ICR	ZNF215
bazedoxifene	ESR1
bazedoxifene	ESR2
BC-11	PLAU
BCTC	TRPV1
BCX-1470	CFD
BD-1047	SIGMAR1
BD-1063	SIGMAR1
BE-2254	ADRA1A
beclomethasone	NR3C1
beclomethasone	SERPINA6
beclomethasone-dipropionate	GPR97
beclomethasone-dipropionate	NR3C1
begacestat	PSEN1
belinostat	HDAC1
belinostat	HDAC10
belinostat	HDAC11
belinostat	HDAC2
belinostat	HDAC3
belinostat	HDAC4
belinostat	HDAC5
belinostat	HDAC6
belinostat	HDAC7
belinostat	HDAC8
belinostat	HDAC9
bemegride	GABRA1
bemesetron	HTR3A
bemesetron	HTR3B
benazepril	ACE
bendazac	PTGS1
bendazac	PTGS2
bendroflumethiazide	CA1
bendroflumethiazide	CA2
bendroflumethiazide	CA4
bendroflumethiazide	KCNMA1
bendroflumethiazide	SLC12A1
bendroflumethiazide	SLC12A3
benfluorex	HMGCR
benfluralin	CYP1A1
benfluralin	CYP1A2
benfluralin	CYP2B6
benfluralin	CYP3A4
benfluralin	ESR1
benfluralin	MMP1
benfluralin	SULT2A1
benfluralin	UGT1A1
benfotiamine	AGER
benidipine	CACNA1C
benidipine	CACNA1G
benperidol	DRD2
benproperine	SCN5A
benserazide	DDC
bentiromide	HPN
benzamil	ASIC1
benzamil	PKD2L1
benzamil	SCNN1A
benzamil	SCNN1B
benzamil	SCNN1D
benzamil	SCNN1G
benzamil	SLC8A1
benzbromarone	ABCC1
benzethonium	SCN10A
benzocaine	SCN10A
benzoic-acid	DAO
benzoic-acid	HRSP12
benzoic-acid	PRDX5
benzoic-acid	RAB9A
benzoin	CES1
benzonatate	SCN5A
benzoquinonium-dibromide	CHRNA1
benzotript	CCKAR
benzotript	CCKBR
benzthiazide	CA1
benzthiazide	CA12
benzthiazide	CA2
benzthiazide	CA4
benzthiazide	CA9
benzthiazide	SLC12A3
benztropine-mesylate	CHRM1
benztropine-mesylate	HRH1
benztropine-mesylate	SLC6A3
benzyl-benzoate	LIPE
bepotastine	HRH1
bepridil	ATP1A1
bepridil	CACNA1A
bepridil	CACNA1H
bepridil	CACNA2D2
bepridil	CALM1
bepridil	KCNQ1
bepridil	KCNQ4
bepridil	PDE1A
bepridil	PDE1B
bepridil	TNNC1
berberine	LDLR
bergenin	IL1B
bergenin	TNF
beta-amyloid-synthesis-inhibitor	APP
beta-CCB	GABRA1
beta-CCB	GABRG2
beta-elemene	MMP2
beta-elemene	MMP9
beta-funaltrexamine	OPRD1
beta-funaltrexamine	OPRK1
beta-funaltrexamine	OPRM1
betahistine	HRH1
betahistine	HRH3
beta-hydroxy-beta-methylbutyrate	MTOR
beta-Hydroxybutyrate	HCAR2
beta-lapachone	TOP1
betamethasone	NR3C1
betamethasone-acetate	NR3C1
betamethasone-valerate	NR3C1
betaxolol	ADRB1
betaxolol	ADRB2
betazole	HRH2
bethanechol	CHRM1
bethanechol	CHRM2
bethanechol	CHRM3
bethanechol	CHRM4
BETP	GLP1R
betrixaban	KCNH2
betulinic-acid	GPBAR1
bevantolol	ADRA1A
bevantolol	ADRB1
bevantolol	ADRB2
bexarotene	RXRA
bexarotene	RXRB
bexarotene	RXRG
bezafibrate	PPARA
bezafibrate	PPARD
bezafibrate	PPARG
BF2.649	HRH3
BGT226	MTOR
BGT226	PIK3CA
BGT226	PIK3CB
BGT226	PIK3CG
BHQ	ATP2A1
BI-2536	BRD4
BI-2536	PLK1
BI-2536	PLK2
BI-2536	PLK3
BI-78D3	MAPK8
BI-847325	AURKA
BI-847325	AURKB
BI-847325	AURKC
BI-847325	MAP2K1
BI-847325	MAP2K2
BIBN4096	CALCA
BIBN4096	CALCRL
BIBN4096	RAMP1
BIBR-1532	TERT
BIBU-1361	EGFR
BIBX-1382	EGFR
BIBX-1382	ERBB2
bicalutamide	AR
bicifadine	DRD2
bicifadine	SLC6A2
bicifadine	SLC6A4
bicuculline-(+)	GABRA1
bicuculline-(+)	GABRA2
bicuculline-(+)	GABRA3
bicuculline-(+)	GABRA4
bicuculline-(+)	GABRA5
bicuculline-(+)	GABRA6
bicuculline-(+)	KCNN1
bicyclol	HSPA1A
bicyclol	HSPB1
BI-D1870	RPS6KA1
BI-D1870	RPS6KA2
BI-D1870	RPS6KA3
BI-D1870	RPS6KA6
bifemelane	MAOA
bifemelane	MAOB
bifonazole	CYP2B6
BIIB021	HSP90AA1
bilastine	HRH1
bilobalide	GLRA1
bilobalide	GLRA2
bilobalide	GLRB
bilobalide	HTR3A
bilobalide	HTR3B
bimatoprost	AKR1C3
bimatoprost	PTGER1
bimatoprost	PTGER3
bimatoprost	PTGFR
BIMU-8	HTR4
BINA	GRM2
bindarit	CCL2
bindarit	CCL7
bindarit	CCL8
BIO-1211	ITGA4
BIO-1211	ITGB1
BIO-5192	ITGA4
BIO-5192	ITGB1
biotin	ACACA
biotin	ACACB
biotin	HLCS
biotin	MCCC1
biotin	MCCC2
biotin	PC
biotin	PCCA
biotin	PCCB
biotin	SLC5A6
bipenamol	CTSC
biperiden	CHRM1
biperiden	CHRM2
biperiden	CHRM3
biperiden	CHRM4
biperiden	CHRM5
biperiden	CHRNA2
birinapant	BIRC2
birinapant	XIAP
BIRT-377	ICAM1
bis(maltolato)oxovanadium(IV)	PTPN1
bisindolylmaleimide-ix	AKT1
bisindolylmaleimide-ix	GSK3B
bisindolylmaleimide-ix	LCK
bisindolylmaleimide-ix	MAPK1
bisindolylmaleimide-ix	MAPK11
bisindolylmaleimide-ix	MAPK12
bisindolylmaleimide-ix	MAPK14
bisindolylmaleimide-ix	MAPK8
bisindolylmaleimide-ix	PRKCA
bisindolylmaleimide-ix	ROCK1
bisindolylmaleimide-ix	RPS6KB1
bisindolylmaleimide-ix	SIRT1
bismuth-subgallate	NOS1
bisoprolol	ADRB1
bisoprolol	ADRB2
bisphenol-a	AR
bisphenol-a	ESR1
bisphenol-a	ESR2
bisphenol-a	ESRRG
bisphenol-a	PPARG
bithionol	ESR1
bithionol	ESR2
bithionol	MCL1
bitopertin	SLC6A5
bitopertin	SLC6A9
bivalirudin	F2
BIX-01294	EHMT1
BIX-01294	EHMT2
BIX-02188	MAP2K5
BIX-02189	MAP2K5
BIX-02189	MAPK7
blebbistatin-(+/-)	MYH2
bleomycin	LIG1
bleomycin	LIG3
blonanserin	DRD2
blonanserin	HTR2A
BLU9931	FGFR4
BML-190	CNR2
BMS-182874	EDNRA
BMS-191011	KCNMA1
BMS-265246	CDK1
BMS-265246	CDK2
BMS-309403	FABP4
BMS-345541	CHUK
BMS-345541	IKBKB
BMS-387032	CDK2
BMS-387032	CDK7
BMS-387032	CDK9
BMS-470539	MC1R
BMS-536924	AKT1
BMS-536924	CCNE1
BMS-536924	CDK2
BMS-536924	CYP3A4
BMS-536924	ERBB2
BMS-536924	IGF1R
BMS-536924	KDR
BMS-536924	LCK
BMS-536924	MAPK1
BMS-536924	MET
BMS-536924	PDGFRA
BMS-536924	PDGFRB
BMS-566419	IMPDH1
BMS-566419	IMPDH2
BMS-587101	ITGAL
BMS-587101	ITGB2
BMS-599626	EGFR
BMS-599626	ERBB2
BMS-599626	ERBB4
BMS-649	RXRA
BMS-688521	ICAM1
BMS-690514	EGFR
BMS-690514	ERBB2
BMS-690514	FLT3
BMS-690514	KDR
BMS-754807	AKT1
BMS-754807	IGF1R
BMS-777607	AXL
BMS-777607	MERTK
BMS-777607	MET
BMS-777607	MST1R
BMS-777607	TYRO3
BMS-817378	KDR
BMS-817378	MET
BMS-833923	SMO
BMS-863233	CDC7
BMS-863233	PIM1
BMS-927711	CALCA
BMS-986020	LPAR1
BMS-CCR2-22	CCR2
BMY-14802	HTR1A
BMY-45778	PTGIR
BMY-7378	ADRA1A
BMY-7378	ADRA1B
BMY-7378	ADRA1D
BMY-7378	HTR1A
BNTX	OPRD1
BNTX	OPRK1
BNTX	OPRM1
boceprevir	CMA1
boceprevir	CTSA
boceprevir	CTSF
boceprevir	CTSK
boceprevir	CTSL
boceprevir	CTSS
bopindolol	ADRB1
bopindolol	ADRB2
bopindolol	ADRB3
bopindolol	HTR1A
bopindolol	HTR1B
bortezomib	PSMA1
bortezomib	PSMA2
bortezomib	PSMA3
bortezomib	PSMA4
bortezomib	PSMA5
bortezomib	PSMA6
bortezomib	PSMA7
bortezomib	PSMA8
bortezomib	PSMB1
bortezomib	PSMB10
bortezomib	PSMB11
bortezomib	PSMB2
bortezomib	PSMB3
bortezomib	PSMB4
bortezomib	PSMB5
[truncated: 11,099 more rows]

## Sheet: Table S10
Table S10: The result of Spearman’s rank-order correlation between 3S-MMR score and druggable genes in the TCGA-LUAD cohort.
target	r	p	drug
CCNB1	0.529219	1.95931e-37	1-azakenpaullone | kenpaullone
CDK1	0.487321	3.4903e-31	1-azakenpaullone | 8-hydroxy-DPAT | alvocidib | aminopurvalanol-a | AT-7519 | BMS-265246 | CDK1-5-inhibitor | CGP-60474 | CGP-74514 | CHIR-99021 | dinaciclib | indirubin | indirubin-3-monoxime | JNJ-7706621 | kenpaullone | olomoucine | P276-00 | PF-573228 | PHA-767491 | PHA-793887 | purvalanol-a | R547 | RGB-286638 | Ro-3306 | SU9516 | terameprocol | TG-02
KCNN4	0.247583	2.02511e-08	1-EBIO | AS-77 | chlorzoxazone | clotrimazole | DCEBIO | enflurane | flindokalner | halofantrine | halothane | miconazole | nitrendipine | NS-309 | procaine | quinine | riluzole | senicapoc | SKA-31 | TRAM-34 | TRAM-39
GJB2	0.504686	1.13976e-33	1-octanol | carbenoxolone | flufenamic-acid
GJB3	0.502795	2.16085e-33	1-octanol | carbenoxolone | flufenamic-acid
GJB4	0.268003	1.1328e-09	1-octanol | carbenoxolone | flufenamic-acid
GJB5	0.237979	7.21983e-08	1-octanol | carbenoxolone | flufenamic-acid
BCL2L1	0.231138	1.7284e-07	2,3-DCPE | ABT-737 | navitoclax | TW-37
TXN	0.288329	4.9927e-11	2,4-dinitrochlorobenzene | C11-Acetate | PX-12
CA9	0.223612	4.37881e-07	2-aminobenzenesulfonamide | benzthiazide | carzenide | coumarin | curcumin | ellagic-acid | ethoxzolamide | ferulic-acid | gallic-acid | hydrochlorothiazide | hydroflumethiazide | indisulam | mafenide | para-toluenesulfonamide | phenol | S4 | saccharin | spermine | U-104 | zonisamide
SLC2A1	0.656787	4.86832e-63	2-deoxyglucose | STF-31
HIF1A	0.292892	2.39086e-11	2-methoxyestradiol | 3,3'-diindolylmethane | acriflavine | acriflavinium | bakuchiol | BAY-87-2243 | carvedilol | FG-2216 | melphalan-n-oxide | ML-228 | YC-1
TUBB	0.368625	1.54011e-17	2-methoxyestradiol | ABT-751 | albendazole | cabazitaxel | carbendazim | cevipabulin | colchicine | CYT-997 | D-64131 | docetaxel | dolastatin-10 | epothilone-b | epothilone-d | fenbendazole | flubendazole | ixabepilone | mebendazole | oxibendazole | paclitaxel | parbendazole | podophyllotoxin | verubulin | vinblastine | vincristine | vindesine | vinorelbine
HTR1D	0.380138	1.23132e-18	2-methyl-5-hydroxytryptamine | 5-carboxamidotryptamine | almotriptan | alpha-methylserotonin | amitriptyline | aripiprazole | asenapine | BRL-15572 | bromocriptine | cabergoline | clozapine | cyanopindolol | dihydroergotamine | donitriptan | eletriptan | ergotamine | fluspirilene | frovatriptan | GR-127935 | GR46611 | GSK163090 | haloperidol | ketanserin | L-694247 | lisuride | loxapine | LY31076…
PKM	0.488014	2.79516e-31	2-oxopropanoate | TEPP-46
SLC16A1	0.311461	1.04057e-12	2-oxopropanoate | AR-C155858 | AZD3965 | CHC | UK-5099
SLC16A3	0.525381	7.97248e-37	2-oxopropanoate
PI3	0.267429	1.23261e-09	3,3'-diindolylmethane | 3-methyladenine
HK2	0.238979	6.34056e-08	3-bromopyruvate
AHCY	0.238345	6.88479e-08	3-deazaadenosine | nadide
EZH2	0.284827	8.70691e-11	3-deazaneplanocin-A | CPI-169 | CPI-360 | EI1 | EPZ005687 | EPZ011989 | GSK2816126 | GSK503 | tazemetostat | UNC1999
CHEK1	0.484213	9.39718e-31	4,5,6,7-tetrabromobenzotriazole | 7-hydroxystaurosporine | 8-hydroxy-DPAT | AZD7762 | BX-795 | BX-912 | CHIR-124 | KN-62 | LY2603618 | LY2606368 | LY294002 | PD-98059 | PF-477736 | SB-202190 | SB-203580 | SB-218078 | SCH-900776 | U-0126
MAP2K1	0.20078	6.05429e-06	4,5,6,7-tetrabromobenzotriazole | arctigenin | AS-703026 | BI-847325 | bosutinib | MEK162 | nobiletin | PD-0325901 | PD-184352 | PD-198306 | PD-318088 | PD-98059 | refametinib | reversine | Ro-4987655 | Ro-5126766 | selumetinib | TAK-733 | trametinib | U-0126
PLAUR	0.411732	7.02813e-22	4-chlorophenylguanidine
EIF4G1	0.306324	2.53294e-12	4E1RCat
SIGMAR1	0.251379	1.20733e-08	4-IBP | 4-PPBP | amitriptyline | API-001 | BD-1047 | BD-1063 | cutamesine | dehydroepiandrosterone | dextromethorphan | dimemorfan | ditolylguanidine | igmesine | L-693403 | naltrexone | NE-100 | NNC-711 | nortriptyline | noscapine | PRE-084 | remoxipride | rimcazole | SK&F-10047-(+)
MIF	0.355096	2.64068e-16	4-iodo-6-phenylpyrimidine | caffeic-acid | chicago-sky-blue-6b | citric-acid | CPSI-1306-(+/-) | ISO-1 | YZ9
GRIN2D	0.24239	4.05371e-08	5,7-dichlorokynurenic-acid | acamprosate | acetylcysteine | amantadine | atomoxetine | AZD4282 | CGP-37849 | CIQ | CPP | dehydroepiandrosterone | dizocilpine-(+) | DQP-1105 | D-Serine | felbamate | gabapentin | homoquinolinic-acid | L-689560 | L-701324 | L-Aspartic-Acid | L-glutamic-acid | midafotel | milnacipran | NMDA | orphenadrine | pentobarbital | selfotel | tetrazol-5-yl-glycine-(RS)
TYMS	0.420549	7.55291e-23	5-fluorouracil | 5-FP | capecitabine | carmofur | doxifluridine | enocitabine | floxuridine | ftorafur | gemcitabine | gemcitabine-elaidate | leucovorin | nolatrexed | pemetrexed | pralatrexate | raltitrexed | trifluridine | trimethoprim | WR99210
CHEK2	0.242714	3.88357e-08	8-hydroxy-DPAT | AZD7762 | PF-477736
GSK3A	0.290654	3.43626e-11	A-1070722 | AZD1080 | CHIR-98014 | CHIR-99021 | GSK-3-inhibitor-IX | indirubin | SB-216763 | SB-415286
TRPA1	0.335349	1.31794e-14	A-967079 | allicin | allylisothiocyanate | AP-18 | auranofin | cinnamaldehyde | dibutyl-phthalate | HC-030031 | icilin | levomenthol | nicotine | NPPB | salirasib | TCS-5861528 | thymol | URB597
CDK4	0.226575	3.04858e-07	abemaciclib | alvocidib | AMG-925 | arcyriaflavin-a | AT-7519 | NSC-625987 | ON123300 | P276-00 | palbociclib | PHA-793887 | PHA-848125 | purvalanol-a | purvalanol-b | R547 | RGB-286638 | ribociclib | ryuvidine | SU9516
CDK6	0.220917	6.06098e-07	abemaciclib | alvocidib | AMG-925 | aminopurvalanol-a | apigenin | AT-7519 | chrysin | fisetin | palbociclib | RGB-286638 | ribociclib
GSS	0.239812	5.68817e-08	acetylcysteine | AZD4282 | glutathione | L-cysteine
RELA	0.226116	3.22534e-07	acetylcysteine | BAY-11-7082 | bortezomib | caffeic-acid-phenethyl-ester | NFKB-activation-inhibitor-II | parthenolide-(alternate-stereo) | pyrrolidine-dithiocarbamate | triptolide
SLC7A11	0.308179	1.8405e-12	acetylcysteine | L-Cystine | L-glutamic-acid | riluzole | sulfasalazine
GAST	0.304101	3.70201e-12	acexamic-acid | sulmetozine
RARG	0.214582	1.28085e-06	acitretin | adapalene | adarotene | CD-1530 | CD-437 | EC-23 | etretinate | isotretinoin | MM-11253 | palovarotene | tazarotene | tretinoin | TTNPB
CTPS1	0.242586	3.94982e-08	acivicin | glutamine-(l) | hexylene-glycol
TOP2A	0.453804	9.05031e-27	aclarubicin | aldoxorubicin | amonafide | amrubicin | amsacrine | ciprofloxacin | daunorubicin | dexrazoxane | doxorubicin | enoxacin | epirubicin | etoposide | etoposide-phosphate | garenoxacin | genistein | idarubicin | levofloxacin | lomefloxacin | merbarone | mitoxantrone | moxifloxacin | nemorubicin | norfloxacin | ofloxacin | pefloxacin | pirarubicin | pixantrone | podophyllotoxin | pyrazol…
HDAC2	0.288544	4.82396e-11	ACY-1215 | aminophylline | belinostat | CUDC-907 | dacinostat | entinostat | givinostat | JNJ-26481585 | lovastatin | MC1568 | mocetinostat | oxtriphylline | panobinostat | PCI-24781 | pivanex | romidepsin | scriptaid | sodium-butyrate | TC-H-106 | trichostatin-a | UF-010 | valproic-acid | vorinostat
PNP	0.331575	2.69701e-14	acyclovir | azaguanine-8 | cladribine | didanosine | forodesine | guanosine | hypoxanthine | inosine
ACP1	0.206261	3.30835e-06	adenine
PYGL	0.330762	3.14324e-14	adenosine-phosphate | CP-316819 | CP-91149 | dexfosfoserine | MC-1 | tagatose | uric-acid
ADIPOR2	0.305883	2.73158e-12	adiporon | taxifolin
PLD1	0.21655	1.0176e-06	afimoxifene | choline | FIPI | halopemide | VU0155069
CDK2	0.324695	9.70297e-14	AG-555 | alvocidib | aminopurvalanol-a | AT-7519 | BMS-265246 | BMS-387032 | BMS-536924 | bosutinib | BX-795 | BX-912 | CGP-60474 | dinaciclib | indirubin-3-monoxime | JNJ-7706621 | NSC-625987 | NU-2058 | NU6027 | olomoucine | PF-573228 | PHA-793887 | PHA-848125 | purvalanol-a | purvalanol-b | R547 | RGB-286638 | roscovitine | RX-3117 | ryuvidine | SB-216763 | SCH-900776 | SU9516 | TG-02
KYNU	0.271187	7.06443e-10	alanine | MC-1
TUBB4B	0.204668	3.94999e-06	albendazole | colchicine | epothilone-b | epothilone-d | ixabepilone | mebendazole | oxibendazole | vinorelbine
AURKA	0.457543	3.07666e-27	alisertib | AMG900 | AT-9283 | aurora-a-inhibitor-i | barasertib | BI-847325 | CCT129202 | CCT137690 | CYC116 | danusertib | ENMD-2076 | GSK1070916 | GSK2334470 | JNJ-7706621 | KW-2449 | MK-5108 | MK-8745 | MLN-8054 | orantinib | PF-03814735 | PHA-680632 | SNS-314 | TC-A-2317 | tozasertib | ZM-447439
HSP90AA1	0.21025	2.10903e-06	alvespimycin | AT13387 | BIIB021 | CCT018159 | EC-144 | ganetespib | gedunin | geldanamycin | hexylene-glycol | nedocromil | NVP-AUY922 | NVP-HSP990 | PU-H71 | retaspimycin | rhein | rifabutin | SNX-5422 | tanespimycin | VER-49009
CDK8	0.288686	4.71528e-11	alvocidib
AURKB	0.458567	2.28465e-27	AMG900 | AT-9283 | barasertib | barasertib-HQPA | BI-847325 | CCT129202 | CCT137690 | CGP-57380 | CYC116 | danusertib | GSK1070916 | GSK2334470 | hesperadin | JNJ-7706621 | KW-2449 | MK-5108 | orantinib | PF-03814735 | PHA-680632 | reversine | SNS-314 | TAK-901 | tozasertib | ZM-447439
PRMT1	0.277241	2.82957e-10	AMI-1 | furamidine
ENPP1	0.309215	1.5386e-12	amifostine | ribavirin
PLAU	0.383156	6.24371e-19	amiloride | BC-11
KCND2	0.316666	4.15024e-13	amitriptyline | dalfampridine | disopyramide | imipramine
CASP3	0.212456	1.6381e-06	amygdalin | AZ-10417808 | DBeQ | minocycline | NQDI-1 | PAC-1 | PETCM | sanguinarium-chloride
CYCS	0.352056	4.90979e-16	antimycin-a | minocycline
NOX4	0.262941	2.36979e-09	apocynin | GKT137831
MMP1	0.362447	5.73334e-17	apratastat | benfluralin | cipemastat | CP-471474 | CTS-1027 | ilomastat | marimastat | NSC-405020 | SD-2590
F2	0.208175	2.66858e-06	argatroban | bivalirudin | dabigatran | dabigatran-etexilate | menadione | proflavine-hemisulfate | suramin
KIF11	0.504257	1.31835e-33	ARQ-621 | BRD-9876 | filanesib | ispinesib | K-858 | litronesib | monastrol | SB-743921
TXNRD1	0.270746	7.54505e-10	arsenic-trioxide | flavin-adenine-dinucleotide | fotemustine | NADPH | PX-12 | spermidine
EGLN3	0.461205	1.05592e-27	ascorbic-acid
OGFOD1	0.224888	3.74853e-07	ascorbic-acid
P3H1	0.209491	2.29913e-06	ascorbic-acid | L-proline | succinic-acid
P4HA1	0.329626	3.88924e-14	ascorbic-acid | hydralazine | L-proline | succinic-acid
PLOD1	0.332406	2.30559e-14	ascorbic-acid | succinic-acid
PLOD2	0.419099	1.09493e-22	ascorbic-acid
PLOD3	0.354607	2.91911e-16	ascorbic-acid | succinic-acid
ITGA5	0.375012	3.8392e-18	ATN-161
ITGAV	0.241012	4.8607e-08	ATN-161 | cilengitide | integrin-antagonist-1 | SB-683698
ITGB1	0.400882	1.0005e-20	ATN-161 | BIO-1211 | BIO-5192 | BTT-3033 | SB-683698 | TC-I-15 | TCS-2314
YES1	0.285009	8.46131e-11	AVL-292 | dasatinib | saracatinib
PLK4	0.462067	8.1921e-28	axitinib | XMD8-92
HPRT1	0.280394	1.74122e-10	azathioprine | C11-Acetate | mercaptopurine | polyinosine
PPAT	0.317984	3.27892e-13	azathioprine | glutamine-(l) | mercaptopurine
SHMT2	0.237346	7.83581e-08	AZD4282 | MC-1 | mimosine | tetrahydrofolic-acid
GPI	0.445465	9.5718e-26	barium-6-O-phosphonato-D-glucose
ADAMTS5	0.253456	9.06422e-09	batimastat
PPARD	0.224268	4.043e-07	bezafibrate | DG-172 | elafibranor | FH-535 | GSK-0660 | GSK3787 | GW-0742 | GW-501516 | icosapent | L-165041 | sulindac | tretinoin
PLK1	0.562983	3.79763e-43	BI-2536 | GSK461364 | GW-843682X | HMN-214 | LY294002 | NMS-1286937 | rigosertib | SBE-13 | TAK-960 | volasertib | wortmannin
CCL7	0.276039	3.39907e-10	bindarit
SLC5A6	0.244971	2.87664e-08	biotin | thioctic-acid
LIG1	0.203828	4.3348e-06	bleomycin
CCNE1	0.464291	4.24307e-28	BMS-536924
MST1R	0.21262	1.60739e-06	BMS-777607 | MK-2461
CDC7	0.274503	4.29171e-10	BMS-863233
CTSL	0.289546	4.10771e-11	boceprevir | cathepsin-inhibitor-1 | felbinac | pepstatin | VBY-825
PSMA4	0.216204	1.05975e-06	bortezomib | carfilzomib
PSMA5	0.293292	2.23983e-11	bortezomib | carfilzomib
PSMA7	0.223029	4.69934e-07	bortezomib | carfilzomib
PSMB2	0.234808	1.08563e-07	bortezomib | carfilzomib
PSMB3	0.289247	4.30993e-11	bortezomib | carfilzomib
PSMB4	0.215982	1.0877e-06	bortezomib | carfilzomib
PSMB5	0.3323	2.35226e-14	bortezomib | carfilzomib
PSMB6	0.213307	1.48496e-06	bortezomib | carfilzomib
PSMB7	0.30453	3.4413e-12	bortezomib | carfilzomib
PSMD1	0.375171	3.70781e-18	bortezomib
PSMD2	0.373823	4.98434e-18	bortezomib
STK24	0.302793	4.62193e-12	bosutinib
RALA	0.337226	9.19684e-15	BQU57 | RBC8
RALB	0.309881	1.37062e-12	BQU57 | RBC8
KIF18A	0.418139	1.39882e-22	BTB1
GCLM	0.219762	6.95821e-07	buthionine-sulfoximine | L-cysteine | L-glutamic-acid
TUBA4A	0.385034	4.07648e-19	cabazitaxel | colchicine | epothilone-b | epothilone-d | ixabepilone | podophyllotoxin | vincristine | vinorelbine
RRM1	0.299488	8.05494e-12	caracemide | cladribine | clofarabine | didox | enocitabine | fludarabine | fludarabine-phosphate | gemcitabine | gemcitabine-elaidate | hydroxyurea | imexon | triapine
PANX1	0.29202	2.75471e-11	carbenoxolone | flufenamic-acid | probenecid
CXCL8	0.287884	5.36059e-11	carboxyamidotriazole | rivanicline
CTSV	0.52363	1.50286e-36	cathepsin-inhibitor-1
RHOC	0.353555	3.61929e-16	CCG-1423
COX6B1	0.258635	4.38602e-09	cholic-acid
COX8A	0.200314	6.3685e-06	cholic-acid
MMP3	0.243516	3.49193e-08	cipemastat | CP-471474 | CTS-1027 | ilomastat | marimastat | PD-166793 | UK-356618
HGS	0.22805	2.54088e-07	citric-acid
HS3ST3A1	0.245424	2.70755e-08	citric-acid
MDH2	0.246549	2.32801e-08	citric-acid | coenzyme-i
UCK2	0.471026	5.61982e-29	citric-acid | uridine-5'-triphosphate
ACTR2	0.217291	9.32645e-07	CK-636
ACTR3	0.329663	3.86219e-14	CK-636
ARPC1B	0.266519	1.40861e-09	CK-636
ARPC3	0.289063	4.43851e-11	CK-636
ADA	0.311501	1.03333e-12	cladribine | dipyridamole | fludarabine | pentostatin | vidarabine
POLE	0.206366	3.2696e-06	cladribine | clofarabine | cytarabine | fludarabine-phosphate
POLE2	0.341138	4.31028e-15	cladribine
RRM2	0.551186	4.46277e-41	cladribine | clofarabine | fludarabine | fludarabine-phosphate | gemcitabine | hydroxyurea | imexon | triapine
POLD1	0.212496	1.63057e-06	clofarabine | cytarabine | fludarabine-phosphate
ALDH1B1	0.245383	2.72249e-08	coenzyme-i
ALDH3B2	0.24717	2.14119e-08	coenzyme-i
DHCR7	0.204846	3.87274e-06	coenzyme-i
GAPDH	0.587333	1.07959e-47	coenzyme-i
LDHA	0.465252	3.18891e-28	coenzyme-i | GSK-2837808A | NHI-2 | nicotinamide
MDH1	0.210845	1.9707e-06	coenzyme-i
MTHFD1	0.264592	1.86595e-09	coenzyme-i | lometrexol | tetrahydrofolic-acid
MTHFD2	0.400179	1.18443e-20	coenzyme-i | tetrahydrofolic-acid
NDUFA12	0.270691	7.60671e-10	coenzyme-i
NDUFA9	0.243214	3.63466e-08	coenzyme-i
NDUFB3	0.225866	3.32571e-07	coenzyme-i
NDUFB4	0.231597	1.63146e-07	coenzyme-i
NDUFS6	0.248235	1.85419e-08	coenzyme-i
NSDHL	0.248357	1.82371e-08	coenzyme-i
PYCR1	0.233631	1.2614e-07	coenzyme-i | L-proline
UGDH	0.260501	3.36371e-09	coenzyme-i
TUBA1B	0.40275	6.37768e-21	colchicine | epothilone-b | epothilone-d | ixabepilone | vinorelbine
TUBB3	0.441291	3.0423e-25	colchicine | epothilone-b | epothilone-d | ixabepilone | vinorelbine
TUBB6	0.270222	8.15683e-10	colchicine | ixabepilone | vinorelbine
CCNA2	0.544558	5.9855e-40	CR8-(R) | NU-2058 | NU6027 | SB-216763
SLC6A8	0.398647	1.70864e-20	creatine
NUDT1	0.382708	6.90878e-19	crizotinib-(S) | SCH-51344 | TH588
S100P	0.26877	1.01162e-09	cromoglicic-acid
DNMT3B	0.265658	1.59761e-09	curcumin | RG108 | SGI-1027
HCN2	0.248529	1.78164e-08	cyclic-AMP | zatebradine | ZD-7288
PPIF	0.305226	3.0562e-12	cyclosporine | L-proline
ACTB	0.29499	1.69657e-11	cytochalasin-b
LIMK1	0.211545	1.81888e-06	dabrafenib | LIMKi-3 | RKI-1447
PGD	0.229449	2.13528e-07	dacarbazine | ketotifen | pentetic-acid
POLA2	0.32028	2.16918e-13	dacarbazine
KCNF1	0.312696	8.37948e-13	dalfampridine
EPHA2	0.206933	3.06861e-06	dasatinib | dorsomorphin | regorafenib | vandetanib
G6PD	0.208741	2.50308e-06	dehydroepiandrosterone | epiandrosterone | RRx-001
SULT2B1	0.314093	6.55168e-13	dehydroepiandrosterone | pregnenolone
ATP1B3	0.256574	5.86641e-09	deslanoside
SERPINB3	0.21007	2.15289e-06	dexfosfoserine | D-Serine
RAC1	0.376327	2.87335e-18	dextromethorphan | EHop-016
BMPR1B	0.200355	6.34033e-06	dorsomorphin
SRD5A1	0.225732	3.38116e-07	dutasteride | finasteride | levonorgestrel
DNM1L	0.246269	2.41738e-08	dynasore
PSENEN	0.224351	4.00228e-07	E-2012
BDKRB1	0.214187	1.3409e-06	ELN-441958
ERO1A	0.55343	1.82873e-41	EN460
MMP14	0.410443	9.68492e-22	epigallocatechin-gallate-(-) | ilomastat | marimastat | UK-356618
PRMT5	0.232962	1.37305e-07	EPZ015666 | HLCL-61
VDAC2	0.404239	4.44551e-21	erastin
ACLY	0.250551	1.35244e-08	ETC-1002
PORCN	0.244424	3.0948e-08	ETC-159 | IWP-L6 | LGK-974 | wnt-c59
F12	0.300632	6.65175e-12	ethanolamine-oleate
NAMPT	0.330691	3.18538e-14	FK-866 | GMX1778 | GPP-78 | P7C3 | STF-118804 | STF-31
PAK2	0.292816	2.4205e-11	FRAX486
PAK4	0.257611	5.06924e-09	FRAX486 | GSK690693 | PF-03758309
CACNG7	0.237751	7.43573e-08	gabapentin | gabapentin-enacarbil | pregabalin
CHRNA5	0.242869	3.80498e-08	galantamine | nicotine
ATP2A2	0.237207	7.97827e-08	gallopamil
GLRX2	0.27414	4.5339e-10	glutathione
GPX8	0.375711	3.29181e-18	glutathione
MYLK2	0.211345	1.86111e-06	GSK2606414 | prenylamine
CENPE	0.462338	7.56471e-28	GSK923295
COL1A1	0.330529	3.2835e-14	halofuginone
NPSR1	0.305902	2.72278e-12	halothane | SHA-68
HMMR	0.481604	2.14103e-30	hyaluronic-acid
VCAN	0.295043	1.68196e-11	hyaluronic-acid
KCNK6	0.257206	5.36698e-09	ibutilide | quinidine
CSNK1E	0.286939	6.23196e-11	IC261 | PF-4800567 | PF-670462 | TA-01
ACSL3	0.242664	3.90925e-08	icosapent
SPHK1	0.492852	5.84026e-32	idronoxil | SKI-II
ACAN	0.212805	1.57359e-06	ilomastat
CDK5R1	0.269792	8.69531e-10	indirubin-3-monoxime
NDC80	0.494038	3.96397e-32	INH1
USP14	0.30239	4.94715e-12	IU1 | VLX600 | WP1130
BMP1	0.327846	5.42002e-14	K02288 | UK-383367
TACC3	0.458932	2.05406e-27	KHS-101
DKK1	0.336597	1.0379e-14	KY02111
PTGES	0.243991	3.27846e-08	L-655240
SLC7A1	0.326255	7.27956e-14	L-Arginine | L-lysine | ornithine
ASPH	0.297587	1.10533e-11	L-Aspartic-Acid | succinic-acid
CAD	0.259398	3.93603e-09	L-Aspartic-Acid | sparfosate
DARS2	0.273144	5.26852e-10	L-Aspartic-Acid
GOT2	0.231865	1.57723e-07	L-Aspartic-Acid | L-glutamic-acid | MC-1
PAICS	0.403664	5.11135e-21	L-Aspartic-Acid
SLC25A13	0.212888	1.55852e-06	L-Aspartic-Acid
PADI1	0.314633	5.95517e-13	L-Citrulline
GCLC	0.26665	1.38185e-09	L-cysteine | L-glutamic-acid
RIPK2	0.332647	2.20304e-14	LDN-212854 | necrostatin-2 | PP-2 | SB-203580 | SRC-kinase-inhibitor-I
TNFSF11	0.252657	1.01237e-08	lenalidomide
ALDH18A1	0.223292	4.55213e-07	L-glutamic-acid
GMPS	0.344845	2.08126e-15	L-glutamic-acid
PSAT1	0.219917	6.83092e-07	L-glutamic-acid | MC-1
EIF5A	0.400325	1.14373e-20	L-mimosine
GART	0.20268	4.91897e-06	lometrexol | pemetrexed
NRAS	0.266658	1.38038e-09	lonafarnib
PPIC	0.211778	1.7709e-06	L-proline
PLCB3	0.234475	1.13279e-07	m-3M3FBS
MMP10	0.236481	8.76066e-08	marimastat
MMP11	0.320094	2.24331e-13	marimastat
MOCOS	0.295771	1.49211e-11	MC-1
NTSR1	0.240635	5.10706e-08	meclinertant | ML314 | TC-NTR1-17
TH	0.259475	3.89299e-09	metirosine | plovamer-acetate | sapropterin
KCNMB4	0.2464	2.37517e-08	miconazole | procaine
TTK	0.466208	2.39737e-28	MPI-0479605 | Mps1-IN-1 | Mps-BAY-2a | pyrazolanthrone | TC-Mps1-12
B4GALT1	0.361279	7.32776e-17	N-acetyl-D-glucosamine
B4GALT2	0.252548	1.02767e-08	N-acetyl-D-glucosamine
B4GALT4	0.274192	4.49814e-10	N-acetyl-D-glucosamine
PTGR1	0.245199	2.79029e-08	naringeninic-acid
SLC52A2	0.278037	2.5046e-10	NCS-382 | sodium-oxybate
CDC25A	0.465357	3.09083e-28	NSC-663284 | NSC-95397
CDC25C	0.466121	2.46075e-28	NSC-663284
UBE2N	0.213327	1.48147e-06	NSC-697923
WDR5	0.207119	3.00504e-06	OICR-9429 | WDR5-0103
S100A2	0.256581	5.86095e-09	olopatadine
MELK	0.461738	9.02643e-28	OTS167
PKMYT1	0.504992	1.02756e-33	PD-166285
ATIC	0.309505	1.46304e-12	pemetrexed | tetrahydrofolic-acid
YARS2	0.357606	1.5748e-16	plovamer-acetate
KRT7	0.376483	2.77584e-18	primaquine
PRC1	0.537445	9.1076e-39	PRT4165
INCENP	0.39582	3.34207e-20	reversine
RAD51	0.547196	2.14483e-40	RI-1
RPS6KA4	0.246242	2.4263e-08	riboflavin-5-phosphate-sodium
P4HB	0.248575	1.77055e-08	ribostamycin-sulfate
EIF2S1	0.294679	1.78553e-11	salubrinal
CARM1	0.237507	7.67486e-08	sinefungin
SMOX	0.471121	5.45895e-29	spermine
SMS	0.389688	1.40107e-19	spermine
SRPK1	0.259959	3.63388e-09	SRPIN340
SLC25A10	0.250435	1.37405e-08	succinic-acid
EBP	0.282293	1.29592e-10	tamoxifen
BIRC5	0.510638	1.484e-34	terameprocol | YM-155
CDA	0.350768	6.37214e-16	tetrahydrouridine | zebularine
FOXM1	0.521794	2.91069e-36	thiostrepton
SERPINE1	0.278547	2.31593e-10	tiplaxtinin | troglitazone
AKR1B10	0.209724	2.23922e-06	tolrestat
NPEPPS	0.200594	6.17754e-06	tosedostat
CANT1	0.309264	1.52551e-12	trometamol
EPHA1	0.237622	7.56089e-08	vandetanib
EPHB2	0.224644	3.86196e-07	vandetanib
TUBG1	0.39522	3.85059e-20	vinblastine
SEC14L2	0.208179	2.66737e-06	vitamin-E
KCNJ14	0.236301	8.96539e-08	yohimbine

[truncated: 2 more sheets: Table S11, Table S12]
